# Supplementary material for: Human Bone Proteomes before and after Decomposition: Investigating the Effects of Biological Variation and Taphonomic Alteration on Bone Protein Profiles and the Implications for Forensic Proteomics
Source: J Proteome Res. 2021 Mar 8;20(5):2533–46. doi: 10.1021/acs.jproteome.0c00992 (PMC8155572; doi:10.1021/acs.jproteome.0c00992)
Supplement: Supplementary file 2 — pr0c00992_si_002.xlsx [file pr0c00992_si_002.xlsx]

## Sheet: Supp Data 1
Supporting Data 1 - List of 133 Quantifiable proteins extracted from Progenesis and their localisation and binding site according to Uniprot.
Proteins	Location	Binds
60 kDa heat shock protein, mitochondrial	Ubiquitous protein	ATP
60S acidic ribosomal protein P2	Ubiquitous protein	-
Actin, cytoplasmic 1	Ubiquitous/muscle protein	ATP + identical protein + kinesin + nitric-oxide synthase + protein kinase + tat protein + tau protein
Aggrecan core protein	Bone protein	Ca2+
Alkaline phosphatase, tissue-nonspecific isozyme	Bone protein	Mg2+ + Zn2+
Alpha-1-acid glycoprotein 1	Plasma protein	Binds various ligands in the interior of its beta-barrel domain
Alpha-1-acid glycoprotein 2	Plasma protein	Binds various hydrophobic ligands in the interior of its beta-barrel domain.
Alpha-1-antichymotrypsin	Plasma protein	DNA
Alpha-1-antitrypsin	Plasma protein	Identical protein + protease
Alpha-1B-glycoprotein	Plasma protein	-
Alpha-2-HS-glycoprotein	Plasma protein	Ca2+
Alpha-2-macroglobulin	Plasma protein	Calcium-dependent protein + enzyme + growth factor + interleukin-1 + interleukin-8 + protease + signaling receptor + tumor necrosis factor
Alpha-actinin-1	Ubiquitous protein	Ca2+ + actin filament + ds RNA + ion channel
Antithrombin-III	Plasma protein	Heparin + identical protein + protease
Apolipoprotein A-I	Plasma protein	amyloid-beta + apolipoprotein A-I + aplolipoprotein receptor + cholesterol + cholesterol transfer + enzyme + heat shock protein +high-density lipoprotein particle + high-density lipoprotein particle receptor + identical protein + phosphatidylcholine + phospholipid binding + signaling receptor
Apolipoprotein A-IV	Plasma protein	Cholesterol + cholesterol transfer + Cu2+ + identical protein + lipid + lipid transporter + phosphatidylcholine + phospholipid binding +
Apolipoprotein C-I	Plasma protein	Fatty acid
Asporin	Bone protein	Ca2+ + collagen
Azurocidin	Bone protein	Heparin
Biglycan	Bone protein	Collagen
C-reactive protein	Plasma protein	Ca2+ + choline + complement component C1q complex + identical protein
Carbonic anhydrase 1	Ubiquitous protein	Zn2+
Cartilage intermediate layer protein 1	Cartilage protein	-
Catalase	Ubiquitous protein	Enzyme + heme + identical protein + metal ion + NADP
Cathepsin D	Ubiquitous protein	-
Cathepsin G	Ubiquitous protein	Heparin
Ceruloplasmin	Plasma protein	Chaperone + Cu2+
Chondroadherin	ECM protein	Intergrin + Collagen
Chromogranin-A	Plasma protein	Binds calcium with a low-affinity.
Clusterin	Ubiquitous protein	Amyloid-beta + chaperone + low-density lipoprotein particle receptor + misfolded protein + protein-containing complex + signaling receptor + tau protein + ubiquitin protein ligase + unfolded protein
Coagulation factor IX	Plasma protein	Ca2+
Coagulation factor VII	Plasma protein	Ca2+ + signaling receptor
Coagulation factor X	Plasma protein	Ca2+
Collagen alpha-1(I) chain	Bone protein	Ca2+ +identical protein + platelet-derived growth factor + protease
Collagen alpha-1(II) chain	Bone protein	Ca2+ +identical protein + platelet-derived growth factor + proteoclycan+ MHC class II protein
Collagen alpha-1(III) chain	Bone protein	Ca2+ +integrin protein + platelet-derived growth factor + protease
Collagen alpha-1(V) chain	Bone protein	Heparin + integrin + Ca2+ + platelet-derived growth factor + proteoglycan
Collagen alpha-1(VI) chain	Bone protein	Collagen + platelet-derived growth factor
Collagen alpha-1(X) chain	Bone protein	Ca2+
Collagen alpha-1(XII) chain	Bone protein	Collagen
Collagen alpha-1(XVI) chain	Bone protein	Heparin
Collagen alpha-2(I) chain	Bone protein	Ca 2+ +identical protein + platelet-derived growth factor + protease + protein + SMAD
Collagen alpha-2(IV) chain	Bone protein	-
Collagen alpha-2(V) chain	Bone protein	Ca2+ +SMAD
Collagen alpha-2(VI) chain	Bone protein	Collagen
Collagen alpha-2(VIII) chain	Bone protein	Protein
Collagen alpha-2(XI) chain	Bone protein	Ca2+ + protein
Collagen alpha-3(VI) chain	Bone protein	Cell
Complement C1q subcomponent subunit A	Plasma protein	Amyloid-beta
Complement C1q subcomponent subunit C	Plasma protein	-
Complement C3	Plasma protein	Cell
Complement C4-A	Plasma protein	Complement component C1q
Complement component C9	Plasma protein	Cell
Decorin	Bone protein	Collagen
Dermatopontin	Bone protein	Intergrin
EMILIN-1	Muscle protein	Identical protein
Endoplasmic reticulum chaperone BiP	Ubiquitous protein	ATP + cadherin + Ca2+ + chaperone + enzyme + heat shock protein + misfolded protein + protein domain specific + ribosome + ubiquitin protein ligase + unfolded protein
Extracellular superoxide dismutase [Cu-Zn]	Ubiquitous protein	Cu2+ + heparin
Ferritin heavy chain	Plasma protein	Fe2+
Ferritin light chain	Plasma protein	Fe2+ + identical protein
Fibrinogen alpha chain	Plasma protein	Ca 2+ + signaling receptor
Fibrinogen beta chain	Plasma protein	Chaperone + signaling receptor
Fibromodulin	Bone protein	Collagen
Fibronectin	Bone protein	Collagen + chaperone + disordered domain specific + enzyme + heparin + identical protein + integrin + protease + protein C-terminus + proteoglycan + signaling receptor
Gelsolin	Muscle protein	Ca2+ + actin + actin filament + myosin II
Glyceraldehyde-3-phosphate dehydrogenase	Ubiquitous protein	NAD + NADP
Haptoglobin	Plasma protein	Hemoglobin
Hemoglobin subunit alpha	Plasma protein	Heme + Fe2+ + Organic acid + Oxygen
Hemoglobin subunit beta	Plasma protein	heme + hemoglobin alfa + Hemoglobin + Fe2+ + Organic acid + Oxygen
Hemoglobin subunit delta	Plasma protein	heme + hemoglobin alfa + Hemoglobin + Fe2+ + Organic acid + Oxygen
Hemopexin	Plasma protein	Fe2+
Histone H2A type 1-H	Ubiquitous protein	DNA + enzyme
Histone H3.1t	Ubiquitous protein	DNA
Histone H4	Ubiquitous protein	DNA + RNA + protein domain specific
Immunoglobulin gamma-1 heavy chain	Plasma protein	-
Immunoglobulin heavy constant alpha 1	Plasma protein	Antigen
Immunoglobulin heavy constant gamma 2	Plasma protein	Antigen + Immunoglobulin receptor
Immunoglobulin heavy constant gamma 3	Plasma protein	Antigen + Immunoglobulin receptor
Immunoglobulin kappa constant	Plasma protein	Antigen + Immunoglobulin receptor
Immunoglobulin lambda constant 2	Plasma protein	Antigen + Immunoglobulin receptor
Insulin-like growth factor-binding protein 1	Bone protein	Insulin like growth factor + insulin like growth factor 1 + insulin like growth factor 2 + signaling receptor
Insulin-like growth factor-binding protein 3	Bone protein	Fibronectin + Fe2+ + Insulin like growth factor + insulin like growth factor 1 + insulin like growth factor 2 + signaling receptor
Inter-alpha-trypsin inhibitor heavy chain H1	Plasma protein	Ca2+
Inter-alpha-trypsin inhibitor heavy chain H2	Plasma protein	-
Inter-alpha-trypsin inhibitor heavy chain H4	Plasma protein	-
Kininogen-1	Plasma protein	Eparin signaling receptor + Zn2+
Lactotransferrin	Plasma protein	DNA + eparin + Fe2+ + Lipopolysaccharide
Leucine-rich alpha-2-glycoprotein	Plasma protein	Transforming growth factor beta
Leukocyte elastase inhibitor	Plasma protein	-
Lumican	ECM protein	Collagen
Matrix Gla protein	Bone protein	Ca 2+
Mimecan	Bone protein	Collagen
Myeloblastin	Bone protein	-
Myeloperoxidase	Plasma protein	Chromatyn + EME + Eparin + Ca2+
Myoglobin	Plasma protein	EME + Fe2+ + Oxygen
Myosin-7	Muscle protein	Actin filament + ATP + Calmodulin
Myosin-9	Muscle protein	Actin + Actin filament + ADP + ATP + Cadherin + Calmodulin + Integrin + RNA
Neutrophil elastase	Bone protein	Cytokine + eparin + protease
Nucleophosmin	Ubiquitous protein	Activating transcription factor + chromatin + core promoter + histone + NF-kappaB + protein kinase + ribosomal large subunit + ribosomal small subunit + RNA + Tat protein + transcription factor + unfolded protein
Olfactomedin-like protein 3	ECM protein	Chordin + BMP1/Tolloid-class proteinase
Osteocalcin	Bone protein	Ca2+ + hydroxyapatite
Osteomodulin	Bone protein	Intergrin + Collagen
Osteopontin	Bone protein	Intergrin + ECM
Pentraxin-related protein PTX3	Plasma protein	(1 ->3)-beta-D-glucan + complement component C1q complex + identical protein + virion
Peroxiredoxin-1	Ubiquitous protein	Cadherin + identical protein + RNA
Peroxiredoxin-2	Ubiquitous protein	-
Phosphoglycerate mutase 2	Ubiquitous protein	Cofactor
Pigment epithelium-derived factor	ECM protein	Cell + Collagen
Plasma protease C1 inhibitor	Plasma protein	-
Prelamin-A/C	Bone protein	Identical protein
Procollagen C-endopeptidase enhancer 1	Bone protein	Collagen + heparin
Prolargin	Bone protein	Heparin
Protein S100-A8	Plasma protein	Arachinodic acid + Ca2+ + microtubule + Toll-like receptor 4 + Zn2+
Protein S100-A9	Plasma protein	Arachinodic acid + Ca2+ + microtubule + RAGE receptor + Toll-like receptor 4 + Zn2+
Prothrombin	Plasma protein	Ca 2+
Secreted phosphoprotein 24	ECM protein	PO(4) 3-
Secretogranin-1	Plasma protein	-
Serotransferrin	Plasma protein	Fe2+ + transferrin receptor
Serum albumin	Plasma protein	Fatty acid, Ca 2+
Serum amyloid P-component	Plasma protein	Ca2+ + carbohydrate + complement component C1q complex + identical protein + low-density lipoprotein particle + unfolded protein + virion
SPARC	Bone protein	Ca2+ + collagen + ECM +
Tenascin	Bone protein	Syndecan
Tetranectin	ECM protein	Ca 2+
Thrombospondin-1	Sarcoplasmic reticulum protein	Ca 2+ + integrin + Laminin
Transthyretin	Plasma protein	Identical protein + protein-containing complex + thyroid hormone
Triosephosphate isomerase	Ubiquitous protein	Ubiquitin protein ligase
Tropomyosin alpha-4 chain	Muscle protein	Actin filament + Ca2+ + identical protein
Versican core protein	Plasma protein	Ca2+ + carbohydrate + glycosaminoglycan + hyaluronic acid
Vimentin	Bone protein	dsRNA + identical protein + keratin filament + protein domain specific + scaffold protein
Vitamin D-binding protein	Plasma protein	Vitamin D
Vitamin K-dependent protein C	Plasma protein	Vitamin K + Ca2+
Vitronectin	Plasma protein	Collagen + ECM + heparin + identical protein + polysaccharide
Von Willebrand factor	Plasma protein	Chaperone + collagen + identical protein + immunoglobulin + integrin + protease + protein N-terminus
