# Supplementary material for: Human Bone Proteomes before and after Decomposition: Investigating the Effects of Biological Variation and Taphonomic Alteration on Bone Protein Profiles and the Implications for Forensic Proteomics
Source: J Proteome Res. 2021 Mar 8;20(5):2533–46. doi: 10.1021/acs.jproteome.0c00992 (PMC8155572; doi:10.1021/acs.jproteome.0c00992)
Supplement: Supplementary file 3 — pr0c00992_si_003.xlsx [file pr0c00992_si_003.xlsx]

## Sheet: Biological Process (GO)
Supporting Data 2 - Top 20 enriched GO terms for Biological Process (first sheet), Molecular Function (second sheet) and Cellular Component (third sheet) of the proteins extracted from all the samples.
#term ID	term description	observed gene count	background gene count	false discovery rate	matching proteins in your network (IDs)	matching proteins in your network (labels)
GO:0043062	extracellular structure organization	41	339	5.89e-35	ENSP00000052754,ENSP00000216336,ENSP00000225275,ENSP00000225964,ENSP00000226218,ENSP00000231061,ENSP00000236850,ENSP00000237014,ENSP00000260356,ENSP00000261405,ENSP00000265077,ENSP00000265131,ENSP00000266718,ENSP00000295550,ENSP00000295897,ENSP00000297268,ENSP00000300527,ENSP00000304408,ENSP00000306099,ENSP00000306361,ENSP00000323929,ENSP00000325146,ENSP00000327336,ENSP00000327368,ENSP00000346839…	A2M,ACAN,ALB,APOA1,APOA4,APOC1,BGN,COL10A1,COL11A2,COL12A1,COL16A1,COL1A1,COL1A2,COL2A1,COL3A1,COL4A2,COL5A1,COL5A2,COL6A1,COL6A2,COL6A3,COL8A2,CTSG,DCN,DPT,ELANE,EMILIN1,FGA,FGB,FMOD,FN1,LUM,MPO,SPARC,SPP1,THBS1,TNC,TTR,VCAN,VTN,VWF
GO:0030198	extracellular matrix organization	36	296	1.62e-30	ENSP00000052754,ENSP00000216336,ENSP00000225964,ENSP00000226218,ENSP00000231061,ENSP00000237014,ENSP00000260356,ENSP00000261405,ENSP00000265077,ENSP00000265131,ENSP00000266718,ENSP00000295550,ENSP00000297268,ENSP00000300527,ENSP00000304408,ENSP00000306099,ENSP00000306361,ENSP00000323929,ENSP00000325146,ENSP00000327336,ENSP00000327368,ENSP00000346839,ENSP00000347041,ENSP00000353654,ENSP00000355180…	A2M,ACAN,BGN,COL10A1,COL11A2,COL12A1,COL16A1,COL1A1,COL1A2,COL2A1,COL3A1,COL4A2,COL5A1,COL5A2,COL6A1,COL6A2,COL6A3,COL8A2,CTSG,DCN,DPT,ELANE,EMILIN1,FGA,FGB,FMOD,FN1,LUM,SPARC,SPP1,THBS1,TNC,TTR,VCAN,VTN,VWF
GO:0045055	regulated exocytosis	45	691	2.11e-28	ENSP00000168148,ENSP00000216336,ENSP00000216492,ENSP00000225275,ENSP00000231061,ENSP00000231751,ENSP00000233997,ENSP00000234347,ENSP00000236671,ENSP00000236850,ENSP00000237014,ENSP00000241052,ENSP00000245907,ENSP00000252244,ENSP00000259396,ENSP00000260356,ENSP00000261405,ENSP00000263100,ENSP00000265023,ENSP00000266041,ENSP00000273550,ENSP00000278407,ENSP00000295897,ENSP00000295927,ENSP00000296130…	A1BG,A2M,ACTN1,AHSG,ALB,APOA1,AZU1,C3,CAT,CHGA,CLEC3B,CLU,CTSD,CTSG,ELANE,FGA,FGB,FN1,FTH1,FTL,GIG25,GSN,HBB,HP,ITIH4,KNG1,KRT1,LRG1,LTF,MPO,ORM1,ORM2,PRTN3,PTX3,S100A8,S100A9,SERPINA1,SERPINB1,SERPING1,SPARC,SPP2,TF,THBS1,TTR,VWF
GO:0016192	vesicle-mediated transport	58	1699	3.88e-24	ENSP00000168148,ENSP00000216181,ENSP00000216336,ENSP00000216492,ENSP00000218099,ENSP00000225275,ENSP00000226218,ENSP00000231061,ENSP00000231751,ENSP00000233997,ENSP00000234071,ENSP00000234347,ENSP00000236671,ENSP00000236850,ENSP00000237014,ENSP00000241052,ENSP00000245907,ENSP00000252244,ENSP00000255030,ENSP00000259396,ENSP00000260356,ENSP00000261405,ENSP00000263100,ENSP00000265023,ENSP00000265983…	A1BG,A2M,ACTB,ACTN1,AHSG,ALB,APOA1,AZU1,BGLAP,C3,CAT,CHGA,CLEC3B,CLU,CRP,CTSD,CTSG,ELANE,F10,F2,F7,F9,FGA,FGB,FN1,FTH1,FTL,GIG25,GSN,HBA1,HBB,HP,HPX,ITIH4,KNG1,KRT1,KRT18,LRG1,LTF,MPO,MYH9,ORM1,ORM2,PROC,PRTN3,PTX3,S100A8,S100A9,SERPINA1,SERPINB1,SERPING1,SPARC,SPP2,TF,THBS1,TTR,VTN,VWF
GO:0002443	leukocyte mediated immunity	38	632	1.68e-22	ENSP00000216336,ENSP00000216492,ENSP00000225275,ENSP00000231449,ENSP00000231751,ENSP00000233997,ENSP00000234347,ENSP00000236671,ENSP00000237014,ENSP00000241052,ENSP00000245907,ENSP00000252244,ENSP00000259396,ENSP00000262746,ENSP00000263100,ENSP00000263408,ENSP00000273550,ENSP00000278407,ENSP00000295927,ENSP00000302621,ENSP00000308541,ENSP00000315130,ENSP00000333994,ENSP00000348170,ENSP00000357722…	A1BG,AHSG,AZU1,C1QA,C1QC,C3,C4A,C9,CAT,CHGA,CLU,CTSD,CTSG,ELANE,F2,FTH1,FTL,GIG25,GSN,HBB,HP,HSPD1,IL4,KRT1,LRG1,LTF,MPO,ORM1,ORM2,PRDX1,PRTN3,PTX3,S100A8,S100A9,SERPINA1,SERPINB1,SERPING1,TTR
GO:0002576	platelet degranulation	23	129	2.02e-22	ENSP00000168148,ENSP00000231061,ENSP00000236850,ENSP00000259396,ENSP00000260356,ENSP00000261405,ENSP00000263100,ENSP00000265023,ENSP00000266041,ENSP00000278407,ENSP00000295897,ENSP00000296130,ENSP00000306099,ENSP00000306361,ENSP00000315130,ENSP00000323929,ENSP00000346839,ENSP00000376793,ENSP00000377941,ENSP00000385834,ENSP00000393887,ENSP00000394936,ENSP00000416066	A1BG,A2M,ACTN1,AHSG,ALB,APOA1,CLEC3B,CLU,FGA,FGB,FN1,GIG25,ITIH4,KNG1,ORM1,ORM2,SERPINA1,SERPING1,SPARC,SPP2,TF,THBS1,VWF
GO:0046903	secretion	46	1070	3.03e-22	ENSP00000168148,ENSP00000216336,ENSP00000216492,ENSP00000225275,ENSP00000231061,ENSP00000231751,ENSP00000233997,ENSP00000234347,ENSP00000236671,ENSP00000236850,ENSP00000237014,ENSP00000241052,ENSP00000245907,ENSP00000252244,ENSP00000259396,ENSP00000260356,ENSP00000261405,ENSP00000263100,ENSP00000265023,ENSP00000266041,ENSP00000273550,ENSP00000278407,ENSP00000295897,ENSP00000295927,ENSP00000296130…	A1BG,A2M,ACTN1,AHSG,ALB,APOA1,AZU1,C3,CAT,CHGA,CLEC3B,CLU,CTSD,CTSG,ELANE,FGA,FGB,FN1,FTH1,FTL,GIG25,GSN,HBB,HP,ITIH4,KNG1,KRT1,LRG1,LTF,MPO,ORM1,ORM2,PRTN3,PTX3,S100A8,S100A9,SERPINA1,SERPINB1,SERPINC1,SERPING1,SPARC,SPP2,TF,THBS1,TTR,VWF
GO:0006950	response to stress	71	3267	7.17e-20	ENSP00000052754,ENSP00000216336,ENSP00000216492,ENSP00000218099,ENSP00000225275,ENSP00000225964,ENSP00000229239,ENSP00000231061,ENSP00000231751,ENSP00000233997,ENSP00000234071,ENSP00000234347,ENSP00000236850,ENSP00000241052,ENSP00000244537,ENSP00000245907,ENSP00000252244,ENSP00000255030,ENSP00000255040,ENSP00000259396,ENSP00000260356,ENSP00000261405,ENSP00000262746,ENSP00000263408,ENSP00000265023…	A2M,AHSG,ALB,APCS,APOA1,APOA4,AZU1,C1QA,C1QC,C3,C4A,C9,CAT,CHGA,CLU,COL1A1,COL1A2,COL3A1,COL5A1,CRP,CTSG,DCN,ELANE,F10,F2,F7,F9,FGA,FGB,FN1,GAPDH,GIG25,GSN,HBA1,HBB,HBD,HIST1H4F,HIST3H3,HP,HSPA5,HSPD1,IGFBP1,ITIH4,KNG1,KRT1,KRT8,LMNA,LTF,MB,MPO,MYH7,NPM1,ORM1,ORM2,PRDX1,PRDX2,PROC,PRTN3,PTX3,S100A8,S100A9,SERPINA1,SERPINC1,SERPING1,SOD3,SPARC,SPP1,THBS1,TNC,VIM,VWF
GO:0002252	immune effector process	40	927	5.5e-19	ENSP00000216336,ENSP00000216492,ENSP00000225275,ENSP00000231449,ENSP00000231751,ENSP00000233997,ENSP00000234347,ENSP00000236671,ENSP00000237014,ENSP00000241052,ENSP00000245907,ENSP00000252244,ENSP00000255030,ENSP00000259396,ENSP00000262746,ENSP00000263100,ENSP00000263408,ENSP00000273550,ENSP00000278407,ENSP00000295927,ENSP00000302621,ENSP00000308541,ENSP00000315130,ENSP00000333994,ENSP00000348170…	A1BG,ACTB,AHSG,AZU1,C1QA,C1QC,C3,C4A,C9,CAT,CHGA,CLU,CRP,CTSD,CTSG,ELANE,F2,FTH1,FTL,GIG25,GSN,HBB,HP,HSPD1,IL4,KRT1,LRG1,LTF,MPO,ORM1,ORM2,PRDX1,PRTN3,PTX3,S100A8,S100A9,SERPINA1,SERPINB1,SERPING1,TTR
GO:0072376	protein activation cascade	17	74	6.05e-18	ENSP00000218099,ENSP00000245907,ENSP00000252244,ENSP00000261405,ENSP00000263408,ENSP00000265023,ENSP00000278407,ENSP00000306099,ENSP00000306361,ENSP00000308541,ENSP00000315130,ENSP00000323929,ENSP00000363770,ENSP00000363773,ENSP00000364709,ENSP00000364731,ENSP00000396688	A2M,C1QA,C1QC,C3,C4A,C9,CLU,F10,F2,F7,F9,FGA,FGB,KNG1,KRT1,SERPING1,VWF
GO:0001775	cell activation	40	1024	1.41e-17	ENSP00000216181,ENSP00000216336,ENSP00000216492,ENSP00000225275,ENSP00000225964,ENSP00000231449,ENSP00000231751,ENSP00000233997,ENSP00000234347,ENSP00000236671,ENSP00000237014,ENSP00000241052,ENSP00000245907,ENSP00000252244,ENSP00000259396,ENSP00000261405,ENSP00000262746,ENSP00000263100,ENSP00000273550,ENSP00000295927,ENSP00000297268,ENSP00000302621,ENSP00000304408,ENSP00000306099,ENSP00000306361…	A1BG,AHSG,AZU1,C3,CAT,CHGA,CLU,COL1A1,COL1A2,COL3A1,CTSD,CTSG,ELANE,F2,FGA,FGB,FTH1,FTL,GIG25,GSN,HBB,HP,HSPD1,IL4,KRT1,LRG1,LTF,MPO,MYH9,ORM1,ORM2,PRDX1,PRTN3,PTX3,S100A8,S100A9,SERPINA1,SERPINB1,TTR,VWF
GO:0006955	immune response	48	1560	1.41e-17	ENSP00000216336,ENSP00000216492,ENSP00000225275,ENSP00000226218,ENSP00000229239,ENSP00000231449,ENSP00000231751,ENSP00000233997,ENSP00000234347,ENSP00000236671,ENSP00000237014,ENSP00000241052,ENSP00000245907,ENSP00000252244,ENSP00000255040,ENSP00000259396,ENSP00000260356,ENSP00000262746,ENSP00000263100,ENSP00000263408,ENSP00000265023,ENSP00000273550,ENSP00000278407,ENSP00000295927,ENSP00000302621…	A1BG,AHSG,APCS,APOA4,AZU1,C1QA,C1QC,C3,C4A,C9,CAT,CHGA,CLU,CTSD,CTSG,ELANE,F2,FGA,FGB,FTH1,FTL,GAPDH,GIG25,GSN,HBB,HP,HSPD1,IL4,KNG1,KRT1,LRG1,LTF,MPO,ORM1,ORM2,PRDX1,PRTN3,PTX3,S100A8,S100A9,SERPINA1,SERPINB1,SERPINC1,SERPING1,THBS1,TTR,VIM,VTN
GO:0050896	response to stimulus	103	7824	5.28e-17	ENSP00000052754,ENSP00000216181,ENSP00000216336,ENSP00000216492,ENSP00000218099,ENSP00000223061,ENSP00000225275,ENSP00000225964,ENSP00000226218,ENSP00000229239,ENSP00000231061,ENSP00000231449,ENSP00000231751,ENSP00000233997,ENSP00000234071,ENSP00000234347,ENSP00000236671,ENSP00000236850,ENSP00000237014,ENSP00000241052,ENSP00000244537,ENSP00000245907,ENSP00000252244,ENSP00000254722,ENSP00000255030…	A1BG,A2M,ACTB,AHSG,ALB,ALPL,APCS,APOA1,APOA4,ASPN,AZU1,BGLAP,BGN,C1QA,C1QC,C3,C4A,C9,CA1,CAT,CHAD,CHGA,CILP,CLEC3B,CLU,COL16A1,COL1A1,COL1A2,COL2A1,COL3A1,COL4A2,COL5A1,COL5A2,COL6A1,COL6A2,CRP,CTSD,CTSG,DCN,ELANE,F10,F2,F7,F9,FGA,FGB,FMOD,FN1,FTH1,FTL,GAPDH,GIG25,GSN,HBA1,HBB,HBD,HIST1H4F,HIST3H3,HP,HSPA5,HSPD1,IGFBP1,IL4,ITIH4,KNG1,KRT1,KRT18,KRT8,LMNA,LRG1,LTF,LUM,MB,MPO,MYH7,MYH9,NPM1,ORM1,OR…
GO:0002376	immune system process	56	2370	4.44e-16	ENSP00000216181,ENSP00000216336,ENSP00000216492,ENSP00000225275,ENSP00000225964,ENSP00000226218,ENSP00000229239,ENSP00000231449,ENSP00000231751,ENSP00000233997,ENSP00000234347,ENSP00000236671,ENSP00000237014,ENSP00000241052,ENSP00000245907,ENSP00000252244,ENSP00000255030,ENSP00000255040,ENSP00000259396,ENSP00000260356,ENSP00000262746,ENSP00000263100,ENSP00000263408,ENSP00000265023,ENSP00000273550…	A1BG,ACTB,ACTN1,AHSG,APCS,APOA4,AZU1,C1QA,C1QC,C3,C4A,C9,CAT,CHGA,CLU,COL1A1,COL1A2,CRP,CTSD,CTSG,ELANE,F2,FGA,FGB,FN1,FTH1,FTL,GAPDH,GIG25,GSN,HBB,HP,HSPD1,IL4,KNG1,KRT1,LRG1,LTF,MB,MPO,MYH9,ORM1,ORM2,PRDX1,PRTN3,PTX3,S100A8,S100A9,SERPINA1,SERPINB1,SERPINC1,SERPING1,THBS1,TTR,VIM,VTN
GO:0002444	myeloid leukocyte mediated immunity	29	519	4.44e-16	ENSP00000216336,ENSP00000216492,ENSP00000225275,ENSP00000231751,ENSP00000233997,ENSP00000234347,ENSP00000236671,ENSP00000237014,ENSP00000241052,ENSP00000245907,ENSP00000252244,ENSP00000259396,ENSP00000263100,ENSP00000273550,ENSP00000295927,ENSP00000302621,ENSP00000308541,ENSP00000333994,ENSP00000348170,ENSP00000357722,ENSP00000357727,ENSP00000362924,ENSP00000366525,ENSP00000370115,ENSP00000376793…	A1BG,AHSG,AZU1,C3,CAT,CHGA,CTSD,CTSG,ELANE,F2,FTH1,FTL,GIG25,GSN,HBB,HP,KRT1,LRG1,LTF,MPO,ORM1,ORM2,PRTN3,PTX3,S100A8,S100A9,SERPINA1,SERPINB1,TTR
GO:0002274	myeloid leukocyte activation	30	574	5.81e-16	ENSP00000216336,ENSP00000216492,ENSP00000225275,ENSP00000231449,ENSP00000231751,ENSP00000233997,ENSP00000234347,ENSP00000236671,ENSP00000237014,ENSP00000241052,ENSP00000245907,ENSP00000252244,ENSP00000259396,ENSP00000263100,ENSP00000273550,ENSP00000295927,ENSP00000302621,ENSP00000315130,ENSP00000333994,ENSP00000348170,ENSP00000357722,ENSP00000357727,ENSP00000362924,ENSP00000366525,ENSP00000370115…	A1BG,AHSG,AZU1,C3,CAT,CHGA,CLU,CTSD,CTSG,ELANE,FTH1,FTL,GIG25,GSN,HBB,HP,IL4,KRT1,LRG1,LTF,MPO,ORM1,ORM2,PRTN3,PTX3,S100A8,S100A9,SERPINA1,SERPINB1,TTR
GO:0030162	regulation of proteolysis	33	742	8.85e-16	ENSP00000168148,ENSP00000216181,ENSP00000223061,ENSP00000226218,ENSP00000229239,ENSP00000231751,ENSP00000245907,ENSP00000254722,ENSP00000260356,ENSP00000263408,ENSP00000265023,ENSP00000266041,ENSP00000273283,ENSP00000278407,ENSP00000295550,ENSP00000296130,ENSP00000308541,ENSP00000315130,ENSP00000323929,ENSP00000346839,ENSP00000351190,ENSP00000356671,ENSP00000357722,ENSP00000357727,ENSP00000362924…	A2M,AHSG,C1QA,C1QC,C3,C4A,C9,CLEC3B,CLU,COL6A3,F2,FN1,GAPDH,GIG25,GSN,HSPD1,ITIH1,ITIH2,ITIH4,KNG1,LTF,MYH9,PCOLCE,S100A8,S100A9,SERPINA1,SERPINB1,SERPINC1,SERPINF1,SERPING1,SPP2,THBS1,VTN
GO:0002446	neutrophil mediated immunity	28	498	1.35e-15	ENSP00000216336,ENSP00000225275,ENSP00000231751,ENSP00000233997,ENSP00000234347,ENSP00000236671,ENSP00000237014,ENSP00000241052,ENSP00000245907,ENSP00000252244,ENSP00000259396,ENSP00000263100,ENSP00000273550,ENSP00000295927,ENSP00000302621,ENSP00000308541,ENSP00000333994,ENSP00000348170,ENSP00000357722,ENSP00000357727,ENSP00000362924,ENSP00000366525,ENSP00000370115,ENSP00000376793,ENSP00000393887…	A1BG,AHSG,AZU1,C3,CAT,CTSD,CTSG,ELANE,F2,FTH1,FTL,GIG25,GSN,HBB,HP,KRT1,LRG1,LTF,MPO,ORM1,ORM2,PRTN3,PTX3,S100A8,S100A9,SERPINA1,SERPINB1,TTR
GO:0042060	wound healing	27	461	2e-15	ENSP00000052754,ENSP00000218099,ENSP00000225964,ENSP00000231061,ENSP00000234071,ENSP00000234347,ENSP00000261405,ENSP00000265023,ENSP00000265131,ENSP00000275525,ENSP00000278407,ENSP00000297268,ENSP00000304408,ENSP00000306099,ENSP00000306361,ENSP00000308541,ENSP00000323929,ENSP00000333994,ENSP00000346839,ENSP00000356671,ENSP00000357722,ENSP00000360882,ENSP00000362924,ENSP00000364709,ENSP00000364731…	A2M,COL1A1,COL1A2,COL3A1,COL5A1,DCN,F10,F2,F7,F9,FGA,FGB,FN1,GSN,HBB,HBD,IGFBP1,KNG1,PROC,PRTN3,S100A8,SERPINA1,SERPINC1,SERPING1,SPARC,TNC,VWF
GO:0043299	leukocyte degranulation	28	507	2e-15	ENSP00000216336,ENSP00000216492,ENSP00000225275,ENSP00000231751,ENSP00000233997,ENSP00000234347,ENSP00000236671,ENSP00000237014,ENSP00000241052,ENSP00000245907,ENSP00000252244,ENSP00000259396,ENSP00000263100,ENSP00000273550,ENSP00000295927,ENSP00000302621,ENSP00000333994,ENSP00000348170,ENSP00000357722,ENSP00000357727,ENSP00000362924,ENSP00000366525,ENSP00000370115,ENSP00000376793,ENSP00000393887…	A1BG,AHSG,AZU1,C3,CAT,CHGA,CTSD,CTSG,ELANE,FTH1,FTL,GIG25,GSN,HBB,HP,KRT1,LRG1,LTF,MPO,ORM1,ORM2,PRTN3,PTX3,S100A8,S100A9,SERPINA1,SERPINB1,TTR

## Sheet: Molecular Function (GO)
Supporting Data 2 - Top 20 enriched GO terms for Biological Process (first sheet), Molecular Function (second sheet) and Cellular Component (third sheet) of the proteins extracted from all the samples.
#term ID	term description	observed gene count	background gene count	false discovery rate	matching proteins in your network (IDs)	matching proteins in your network (labels)
GO:0004857	enzyme inhibitor activity	25	388	1.13e-14	ENSP00000052754,ENSP00000168148,ENSP00000229239,ENSP00000231751,ENSP00000236850,ENSP00000245907,ENSP00000254722,ENSP00000265023,ENSP00000266041,ENSP00000273283,ENSP00000278407,ENSP00000295550,ENSP00000296930,ENSP00000323929,ENSP00000327336,ENSP00000351190,ENSP00000356671,ENSP00000364694,ENSP00000370115,ENSP00000376793,ENSP00000393887,ENSP00000396688,ENSP00000416066,ENSP00000423812,ENSP00000465356	A2M,AHSG,APOA1,APOC1,ASPN,BGN,C3,C4A,CHAD,COL6A3,DCN,GAPDH,GIG25,ITIH1,ITIH2,ITIH4,KNG1,LTF,NPM1,SERPINA1,SERPINB1,SERPINC1,SERPINF1,SERPING1,SPP2
GO:0061134	peptidase regulator activity	20	211	1.13e-14	ENSP00000168148,ENSP00000223061,ENSP00000229239,ENSP00000231751,ENSP00000245907,ENSP00000254722,ENSP00000265023,ENSP00000266041,ENSP00000273283,ENSP00000278407,ENSP00000295550,ENSP00000323929,ENSP00000346839,ENSP00000351190,ENSP00000356671,ENSP00000370115,ENSP00000376793,ENSP00000393887,ENSP00000396688,ENSP00000416066	A2M,AHSG,C3,C4A,COL6A3,FN1,GAPDH,GIG25,ITIH1,ITIH2,ITIH4,KNG1,LTF,PCOLCE,SERPINA1,SERPINB1,SERPINC1,SERPINF1,SERPING1,SPP2
GO:0005539	glycosaminoglycan binding	20	219	1.47e-14	ENSP00000052754,ENSP00000216336,ENSP00000223061,ENSP00000225275,ENSP00000226218,ENSP00000231751,ENSP00000233997,ENSP00000260356,ENSP00000265023,ENSP00000265077,ENSP00000296130,ENSP00000308541,ENSP00000327336,ENSP00000343924,ENSP00000346839,ENSP00000356671,ENSP00000360882,ENSP00000371554,ENSP00000387356,ENSP00000466090	ACAN,AZU1,BGN,CLEC3B,COL5A1,CTSG,DCN,ELANE,F2,FN1,KNG1,LTF,MPO,PCOLCE,PRELP,SERPINC1,SOD3,THBS1,VCAN,VTN
GO:0004866	endopeptidase inhibitor activity	18	169	3.42e-14	ENSP00000168148,ENSP00000229239,ENSP00000231751,ENSP00000245907,ENSP00000254722,ENSP00000265023,ENSP00000266041,ENSP00000273283,ENSP00000278407,ENSP00000295550,ENSP00000323929,ENSP00000351190,ENSP00000356671,ENSP00000370115,ENSP00000376793,ENSP00000393887,ENSP00000396688,ENSP00000416066	A2M,AHSG,C3,C4A,COL6A3,GAPDH,GIG25,ITIH1,ITIH2,ITIH4,KNG1,LTF,SERPINA1,SERPINB1,SERPINC1,SERPINF1,SERPING1,SPP2
GO:0008201	heparin binding	16	161	2.51e-12	ENSP00000216336,ENSP00000223061,ENSP00000225275,ENSP00000226218,ENSP00000231751,ENSP00000233997,ENSP00000260356,ENSP00000265023,ENSP00000296130,ENSP00000308541,ENSP00000343924,ENSP00000346839,ENSP00000356671,ENSP00000360882,ENSP00000371554,ENSP00000466090	AZU1,CLEC3B,COL5A1,CTSG,ELANE,F2,FN1,KNG1,LTF,MPO,PCOLCE,PRELP,SERPINC1,SOD3,THBS1,VTN
GO:0005201	extracellular matrix structural constituent	12	73	1.67e-11	ENSP00000228938,ENSP00000265077,ENSP00000266718,ENSP00000297268,ENSP00000304408,ENSP00000327336,ENSP00000343924,ENSP00000353654,ENSP00000363840,ENSP00000369677,ENSP00000380901,ENSP00000387356	ACAN,BGN,COL11A2,COL1A2,COL3A1,COL4A2,COL8A2,EMILIN1,LUM,MGP,PRELP,VCAN
GO:0030234	enzyme regulator activity	30	1016	2.77e-10	ENSP00000052754,ENSP00000168148,ENSP00000223061,ENSP00000229239,ENSP00000231751,ENSP00000236850,ENSP00000245907,ENSP00000254722,ENSP00000265023,ENSP00000266041,ENSP00000273283,ENSP00000278407,ENSP00000295550,ENSP00000296930,ENSP00000308541,ENSP00000323929,ENSP00000327336,ENSP00000346839,ENSP00000350425,ENSP00000351190,ENSP00000356671,ENSP00000364694,ENSP00000370115,ENSP00000370473,ENSP00000376793…	A2M,AHSG,APOA1,APOA4,APOC1,ASPN,BGN,C3,C4A,CHAD,COL6A3,DCN,F2,FN1,GAPDH,GIG25,IGFBP3,ITIH1,ITIH2,ITIH4,KNG1,LTF,NPM1,PCOLCE,SERPINA1,SERPINB1,SERPINC1,SERPINF1,SERPING1,SPP2
GO:0004252	serine-type endopeptidase activity	14	180	1.4e-09	ENSP00000216336,ENSP00000218099,ENSP00000231751,ENSP00000234071,ENSP00000234347,ENSP00000236671,ENSP00000245907,ENSP00000308541,ENSP00000363770,ENSP00000363773,ENSP00000364709,ENSP00000364731,ENSP00000396688,ENSP00000466090	C1QA,C1QC,C3,C4A,CTSD,CTSG,ELANE,F10,F2,F7,F9,LTF,PROC,PRTN3
GO:0004867	serine-type endopeptidase inhibitor activity	11	94	3.08e-09	ENSP00000254722,ENSP00000266041,ENSP00000273283,ENSP00000278407,ENSP00000295550,ENSP00000323929,ENSP00000351190,ENSP00000356671,ENSP00000370115,ENSP00000376793,ENSP00000416066	A2M,COL6A3,GIG25,ITIH1,ITIH2,ITIH4,SERPINA1,SERPINB1,SERPINC1,SERPINF1,SERPING1
GO:0005198	structural molecule activity	23	679	6.02e-09	ENSP00000228938,ENSP00000252244,ENSP00000265077,ENSP00000266718,ENSP00000297268,ENSP00000304408,ENSP00000306099,ENSP00000306361,ENSP00000322419,ENSP00000327336,ENSP00000343924,ENSP00000345230,ENSP00000349960,ENSP00000353654,ENSP00000357255,ENSP00000357283,ENSP00000363840,ENSP00000369677,ENSP00000373487,ENSP00000380901,ENSP00000387356,ENSP00000446007,ENSP00000449404	ACAN,ACTB,BGLAP,BGN,COL11A2,COL1A2,COL3A1,COL4A2,COL8A2,EMILIN1,FGA,FGB,KRT1,KRT18,KRT8,LMNA,LUM,MGP,PRELP,RPLP2,TPM4,VCAN,VIM
GO:0044877	protein-containing complex binding	27	968	7.74e-09	ENSP00000052754,ENSP00000216181,ENSP00000223061,ENSP00000226218,ENSP00000231061,ENSP00000236850,ENSP00000255030,ENSP00000260356,ENSP00000261405,ENSP00000266718,ENSP00000296930,ENSP00000304408,ENSP00000315130,ENSP00000324173,ENSP00000345230,ENSP00000346839,ENSP00000347507,ENSP00000355657,ENSP00000360882,ENSP00000362776,ENSP00000362924,ENSP00000364694,ENSP00000369677,ENSP00000373620,ENSP00000377941…	ACTN1,APOA1,ASPN,CLU,COL16A1,COL3A1,COL5A1,CRP,DCN,EMILIN1,FN1,GSN,HIST3H3,HSPA5,HSPD1,KRT8,LUM,MYH7,MYH9,NPM1,PCOLCE,SPARC,THBS1,TPM4,VIM,VTN,VWF
GO:0005518	collagen binding	9	61	1.79e-08	ENSP00000052754,ENSP00000223061,ENSP00000226218,ENSP00000231061,ENSP00000260356,ENSP00000261405,ENSP00000266718,ENSP00000346839,ENSP00000364694	ASPN,DCN,FN1,LUM,PCOLCE,SPARC,THBS1,VTN,VWF
GO:0048407	platelet-derived growth factor binding	6	11	1.79e-08	ENSP00000225964,ENSP00000297268,ENSP00000304408,ENSP00000355180,ENSP00000360882,ENSP00000369889	COL1A1,COL1A2,COL2A1,COL3A1,COL5A1,COL6A1
GO:0005102	signaling receptor binding	32	1513	9.15e-08	ENSP00000226218,ENSP00000231449,ENSP00000234347,ENSP00000236850,ENSP00000237014,ENSP00000241052,ENSP00000245907,ENSP00000255030,ENSP00000260356,ENSP00000261405,ENSP00000262551,ENSP00000265023,ENSP00000275525,ENSP00000302621,ENSP00000304408,ENSP00000306099,ENSP00000306361,ENSP00000308541,ENSP00000315130,ENSP00000323929,ENSP00000346839,ENSP00000357722,ENSP00000357727,ENSP00000360882,ENSP00000362776…	A2M,ACTN1,APOA1,C3,CAT,CHGB,CLU,COL16A1,COL2A1,COL3A1,COL5A1,CRP,EMILIN1,F2,F7,FGA,FGB,FN1,IGFBP1,IL4,KNG1,LRG1,OGN,PRTN3,S100A8,S100A9,SPP1,TF,THBS1,TTR,VTN,VWF
GO:0098772	molecular function regulator	35	1793	1.06e-07	ENSP00000052754,ENSP00000168148,ENSP00000223061,ENSP00000229239,ENSP00000231449,ENSP00000231751,ENSP00000236850,ENSP00000237014,ENSP00000245907,ENSP00000254722,ENSP00000262551,ENSP00000265023,ENSP00000266041,ENSP00000273283,ENSP00000278407,ENSP00000295550,ENSP00000296930,ENSP00000308541,ENSP00000323929,ENSP00000327336,ENSP00000346839,ENSP00000350425,ENSP00000351190,ENSP00000356671,ENSP00000364694…	A2M,AHSG,APOA1,APOA4,APOC1,ASPN,BGN,C3,C4A,CHAD,CHGB,COL6A3,DCN,F2,FN1,GAPDH,GIG25,IGFBP3,IL4,ITIH1,ITIH2,ITIH4,KNG1,LTF,NPM1,OGN,PCOLCE,SERPINA1,SERPINB1,SERPINC1,SERPINF1,SERPING1,SPP1,SPP2,TTR
GO:0016209	antioxidant activity	9	79	1.15e-07	ENSP00000225275,ENSP00000241052,ENSP00000262746,ENSP00000295897,ENSP00000301522,ENSP00000348170,ENSP00000350425,ENSP00000357727,ENSP00000371554	ALB,APOA4,CAT,HP,MPO,PRDX1,PRDX2,S100A9,SOD3
GO:0005509	calcium ion binding	21	700	1.88e-07	ENSP00000218099,ENSP00000228938,ENSP00000231061,ENSP00000234071,ENSP00000255030,ENSP00000255040,ENSP00000260356,ENSP00000265077,ENSP00000273283,ENSP00000296130,ENSP00000308541,ENSP00000324173,ENSP00000345230,ENSP00000357255,ENSP00000357722,ENSP00000357727,ENSP00000362924,ENSP00000364694,ENSP00000364709,ENSP00000364731,ENSP00000377941	ACTN1,APCS,ASPN,BGLAP,CLEC3B,CRP,F10,F2,F7,F9,GSN,HSPA5,ITIH1,MGP,PROC,S100A8,S100A9,SPARC,THBS1,TPM4,VCAN
GO:0019838	growth factor binding	10	126	3.72e-07	ENSP00000225964,ENSP00000260356,ENSP00000275525,ENSP00000297268,ENSP00000304408,ENSP00000323929,ENSP00000355180,ENSP00000360882,ENSP00000369889,ENSP00000370473	A2M,COL1A1,COL1A2,COL2A1,COL3A1,COL5A1,COL6A1,IGFBP1,IGFBP3,THBS1
GO:0005515	protein binding	75	6605	4.96e-07	ENSP00000052754,ENSP00000216181,ENSP00000225964,ENSP00000226218,ENSP00000229239,ENSP00000229270,ENSP00000231449,ENSP00000233997,ENSP00000234347,ENSP00000236850,ENSP00000237014,ENSP00000241052,ENSP00000244537,ENSP00000245907,ENSP00000252244,ENSP00000255030,ENSP00000255040,ENSP00000260356,ENSP00000261405,ENSP00000262551,ENSP00000262746,ENSP00000264613,ENSP00000265023,ENSP00000265131,ENSP00000275525…	A2M,ACTB,ACTN1,ALB,APCS,APOA1,APOA4,AZU1,C3,C4A,CAT,CHGB,CLEC3B,CLU,COL11A2,COL16A1,COL1A1,COL1A2,COL2A1,COL3A1,COL5A1,COL5A2,COL6A1,COL8A2,CP,CRP,DCN,ELANE,EMILIN1,F2,F7,FGA,FGB,FN1,FTL,GAPDH,GC,GSN,HBB,HIST1H2AH,HIST1H4F,HIST3H3,HP,HSPA5,HSPD1,IGFBP1,IGFBP3,IL4,KNG1,KRT1,KRT18,KRT8,LMNA,LRG1,MYH7,MYH9,NPM1,OGN,PRDX1,PRTN3,PTX3,S100A8,S100A9,SERPINA1,SERPINC1,SPP1,TF,THBS1,TNC,TPI1,TPM4,TTR,VIM,…

## Sheet: Cellular Component (GO)
Supporting Data 2 - Top 20 enriched GO terms for Biological Process (first sheet), Molecular Function (second sheet) and Cellular Component (third sheet) of the proteins extracted from all the samples.
#term ID	term description	observed gene count	background gene count	false discovery rate	matching proteins in your network (IDs)	matching proteins in your network (labels)
GO:0005576	extracellular region	103	2505	1.44e-62	ENSP00000168148,ENSP00000216492,ENSP00000218099,ENSP00000223061,ENSP00000225275,ENSP00000225964,ENSP00000226218,ENSP00000228938,ENSP00000231061,ENSP00000231449,ENSP00000231751,ENSP00000233997,ENSP00000234071,ENSP00000234347,ENSP00000236671,ENSP00000236850,ENSP00000237014,ENSP00000241052,ENSP00000244537,ENSP00000245907,ENSP00000252244,ENSP00000254722,ENSP00000255030,ENSP00000255040,ENSP00000259396…	A1BG,A2M,ACAN,ACTN1,AHSG,ALB,ALPL,APCS,APOA1,APOA4,APOC1,ASPN,AZU1,BGLAP,BGN,C1QA,C1QC,C3,C4A,C9,CAT,CHAD,CHGA,CHGB,CILP,CLEC3B,CLU,COL10A1,COL11A2,COL12A1,COL16A1,COL1A1,COL1A2,COL2A1,COL3A1,COL4A2,COL5A1,COL5A2,COL6A1,COL6A2,COL6A3,COL8A2,CP,CRP,CTSD,ELANE,EMILIN1,F10,F2,F7,F9,FGA,FGB,FMOD,FN1,FTH1,FTL,GC,GIG25,GSN,HBA1,HBB,HIST1H4F,HP,HPX,HSPD1,IGFBP1,IGFBP3,IL4,ITIH1,ITIH2,ITIH4,KNG1,KRT1,LRG…
GO:0044421	extracellular region part	77	1375	9.24e-51	ENSP00000216492,ENSP00000218099,ENSP00000225275,ENSP00000225964,ENSP00000226218,ENSP00000228938,ENSP00000231061,ENSP00000231449,ENSP00000231751,ENSP00000233997,ENSP00000234071,ENSP00000236671,ENSP00000236850,ENSP00000245907,ENSP00000254722,ENSP00000255030,ENSP00000255040,ENSP00000259396,ENSP00000260356,ENSP00000261405,ENSP00000261883,ENSP00000263408,ENSP00000264613,ENSP00000265023,ENSP00000265131…	AHSG,ALB,ALPL,APCS,APOA1,APOA4,APOC1,ASPN,AZU1,BGLAP,BGN,C1QA,C3,C4A,C9,CHGA,CILP,CLEC3B,CLU,COL10A1,COL11A2,COL12A1,COL1A1,COL1A2,COL2A1,COL3A1,COL4A2,COL5A1,COL5A2,COL6A3,COL8A2,CP,CRP,CTSD,ELANE,EMILIN1,F2,F7,F9,FGA,FGB,FMOD,FN1,GIG25,GSN,HBA1,HBB,HP,HPX,HSPD1,IGFBP1,IGFBP3,IL4,KNG1,LRG1,LTF,LUM,MGP,MPO,OMD,ORM1,ORM2,PRELP,PROC,PTX3,S100A8,S100A9,SERPINA1,SERPINC1,SERPINF1,SOD3,SPARC,SPP1,THBS…
GO:0005788	endoplasmic reticulum lumen	45	299	4.07e-44	ENSP00000168148,ENSP00000218099,ENSP00000225964,ENSP00000226218,ENSP00000234071,ENSP00000236850,ENSP00000245907,ENSP00000260356,ENSP00000264613,ENSP00000265023,ENSP00000265077,ENSP00000265131,ENSP00000275525,ENSP00000295550,ENSP00000295897,ENSP00000297268,ENSP00000300527,ENSP00000304408,ENSP00000306361,ENSP00000308541,ENSP00000324173,ENSP00000325146,ENSP00000327368,ENSP00000346839,ENSP00000350425…	AHSG,ALB,APOA1,APOA4,BGLAP,C3,C4A,CHGB,COL10A1,COL11A2,COL12A1,COL16A1,COL1A1,COL1A2,COL2A1,COL3A1,COL4A2,COL5A1,COL5A2,COL6A1,COL6A2,COL6A3,COL8A2,CP,F10,F2,F7,F9,FGA,FN1,HSPA5,IGFBP1,IGFBP3,ITIH2,KNG1,PROC,SERPINA1,SERPINC1,SPP1,SPP2,TF,THBS1,TNC,VCAN,VTN
GO:0060205	cytoplasmic vesicle lumen	44	340	1.47e-40	ENSP00000168148,ENSP00000216336,ENSP00000225275,ENSP00000231061,ENSP00000231751,ENSP00000233997,ENSP00000234347,ENSP00000236671,ENSP00000236850,ENSP00000237014,ENSP00000241052,ENSP00000245907,ENSP00000259396,ENSP00000260356,ENSP00000261405,ENSP00000263100,ENSP00000265023,ENSP00000265983,ENSP00000266041,ENSP00000278407,ENSP00000295897,ENSP00000295927,ENSP00000296130,ENSP00000302621,ENSP00000306099…	A1BG,A2M,ACTN1,AHSG,ALB,APOA1,AZU1,C3,CAT,CLEC3B,CLU,CTSD,CTSG,ELANE,FGA,FGB,FN1,FTL,GIG25,GSN,HBA1,HBB,HP,HPX,ITIH4,KNG1,LRG1,LTF,MPO,ORM1,ORM2,PRTN3,PTX3,S100A8,S100A9,SERPINA1,SERPINB1,SERPING1,SPARC,SPP2,TF,THBS1,TTR,VWF
GO:0034774	secretory granule lumen	41	323	2.12e-37	ENSP00000168148,ENSP00000216336,ENSP00000225275,ENSP00000231061,ENSP00000231751,ENSP00000233997,ENSP00000234347,ENSP00000236671,ENSP00000236850,ENSP00000237014,ENSP00000241052,ENSP00000245907,ENSP00000259396,ENSP00000260356,ENSP00000261405,ENSP00000263100,ENSP00000265023,ENSP00000266041,ENSP00000278407,ENSP00000295897,ENSP00000295927,ENSP00000296130,ENSP00000302621,ENSP00000306099,ENSP00000306361…	A1BG,A2M,ACTN1,AHSG,ALB,APOA1,AZU1,C3,CAT,CLEC3B,CLU,CTSD,CTSG,ELANE,FGA,FGB,FN1,FTL,GIG25,GSN,HP,ITIH4,KNG1,LRG1,LTF,MPO,ORM1,ORM2,PRTN3,PTX3,S100A8,S100A9,SERPINA1,SERPINB1,SERPING1,SPARC,SPP2,TF,THBS1,TTR,VWF
GO:0005615	extracellular space	59	1134	2.82e-35	ENSP00000216492,ENSP00000218099,ENSP00000225275,ENSP00000225964,ENSP00000226218,ENSP00000231061,ENSP00000231449,ENSP00000231751,ENSP00000233997,ENSP00000234071,ENSP00000236671,ENSP00000236850,ENSP00000245907,ENSP00000255030,ENSP00000255040,ENSP00000259396,ENSP00000260356,ENSP00000261883,ENSP00000263408,ENSP00000264613,ENSP00000265023,ENSP00000265983,ENSP00000275525,ENSP00000295897,ENSP00000295927…	ALB,APCS,APOA1,APOA4,APOC1,AZU1,BGLAP,C1QA,C3,C4A,C9,CHGA,CILP,CLEC3B,CLU,COL1A1,COL1A2,COL2A1,COL3A1,CP,CRP,CTSD,ELANE,EMILIN1,F2,F7,F9,FGA,FGB,FN1,GIG25,GSN,HBA1,HBB,HP,HPX,HSPD1,IGFBP1,IGFBP3,IL4,KNG1,LRG1,LTF,MPO,OMD,ORM1,ORM2,PRELP,PROC,PTX3,S100A8,S100A9,SERPINA1,SERPINC1,SOD3,SPARC,SPP1,THBS1,VTN
GO:0070013	intracellular organelle lumen	100	5162	1.03e-30	ENSP00000052754,ENSP00000168148,ENSP00000216336,ENSP00000218099,ENSP00000225275,ENSP00000225964,ENSP00000226218,ENSP00000231061,ENSP00000231751,ENSP00000233997,ENSP00000234071,ENSP00000234347,ENSP00000236671,ENSP00000236850,ENSP00000237014,ENSP00000241052,ENSP00000244537,ENSP00000245907,ENSP00000252244,ENSP00000259396,ENSP00000260356,ENSP00000261405,ENSP00000262551,ENSP00000263100,ENSP00000264613…	A1BG,A2M,ACAN,ACTB,ACTN1,AHSG,ALB,APOA1,APOA4,AZU1,BGLAP,BGN,C3,C4A,CAT,CHGB,CLEC3B,CLU,COL10A1,COL11A2,COL12A1,COL16A1,COL1A1,COL1A2,COL2A1,COL3A1,COL4A2,COL5A1,COL5A2,COL6A1,COL6A2,COL6A3,COL8A2,CP,CTSD,CTSG,DCN,ELANE,F10,F2,F7,F9,FGA,FGB,FMOD,FN1,FTH1,FTL,GC,GIG25,GSN,HBA1,HBB,HIST1H2AH,HIST1H4F,HIST3H3,HP,HPX,HSPA5,HSPD1,IGFBP1,IGFBP3,ITIH2,ITIH4,KNG1,KRT1,KRT18,KRT8,LMNA,LRG1,LTF,LUM,MPO,NPM…
GO:0030141	secretory granule	48	828	6.45e-30	ENSP00000168148,ENSP00000216336,ENSP00000216492,ENSP00000225275,ENSP00000225964,ENSP00000231061,ENSP00000231751,ENSP00000233997,ENSP00000234347,ENSP00000236671,ENSP00000236850,ENSP00000237014,ENSP00000241052,ENSP00000245907,ENSP00000252244,ENSP00000259396,ENSP00000260356,ENSP00000261405,ENSP00000263100,ENSP00000265023,ENSP00000266041,ENSP00000273550,ENSP00000278407,ENSP00000295897,ENSP00000295927…	A1BG,A2M,ACTN1,AHSG,ALB,APOA1,AZU1,C3,CAT,CHGA,CHGB,CLEC3B,CLU,COL1A1,CTSD,CTSG,ELANE,FGA,FGB,FN1,FTH1,FTL,GIG25,GSN,HBB,HP,HSPD1,ITIH4,KNG1,KRT1,LRG1,LTF,MPO,ORM1,ORM2,PRTN3,PTX3,S100A8,S100A9,SERPINA1,SERPINB1,SERPING1,SPARC,SPP2,TF,THBS1,TTR,VWF
GO:0012505	endomembrane system	92	4347	9.23e-30	ENSP00000052754,ENSP00000168148,ENSP00000216336,ENSP00000216492,ENSP00000218099,ENSP00000225275,ENSP00000225964,ENSP00000226218,ENSP00000229239,ENSP00000231061,ENSP00000231751,ENSP00000233997,ENSP00000234071,ENSP00000234347,ENSP00000236671,ENSP00000236850,ENSP00000237014,ENSP00000241052,ENSP00000245907,ENSP00000252244,ENSP00000259396,ENSP00000260356,ENSP00000261405,ENSP00000262551,ENSP00000263100…	A1BG,A2M,ACAN,ACTN1,AHSG,ALB,APOA1,APOA4,APOC1,AZU1,BGLAP,BGN,C3,C4A,CAT,CHGA,CHGB,CLEC3B,CLU,COL10A1,COL11A2,COL12A1,COL16A1,COL1A1,COL1A2,COL2A1,COL3A1,COL4A2,COL5A1,COL5A2,COL6A1,COL6A2,COL6A3,COL8A2,CP,CTSD,CTSG,DCN,ELANE,F10,F2,F7,F9,FGA,FGB,FMOD,FN1,FTH1,FTL,GAPDH,GIG25,GSN,HBB,HP,HSPA5,HSPD1,IGFBP1,IGFBP3,ITIH2,ITIH4,KNG1,KRT1,LMNA,LRG1,LTF,LUM,MPO,OGN,OMD,ORM1,ORM2,PRELP,PROC,PRTN3,PTX3,S…
GO:0031012	extracellular matrix	30	283	5.74e-25	ENSP00000225964,ENSP00000226218,ENSP00000228938,ENSP00000231061,ENSP00000254722,ENSP00000260356,ENSP00000261405,ENSP00000261883,ENSP00000265131,ENSP00000266718,ENSP00000295550,ENSP00000297268,ENSP00000304408,ENSP00000325146,ENSP00000327336,ENSP00000327368,ENSP00000343924,ENSP00000346839,ENSP00000347041,ENSP00000353654,ENSP00000360882,ENSP00000363840,ENSP00000363973,ENSP00000364000,ENSP00000364694…	AHSG,ALPL,ASPN,BGN,CILP,COL10A1,COL11A2,COL12A1,COL1A1,COL1A2,COL2A1,COL3A1,COL4A2,COL5A1,COL5A2,COL6A3,COL8A2,EMILIN1,FMOD,FN1,LUM,MGP,OMD,PRELP,SERPINF1,SPARC,THBS1,TNC,VTN,VWF
GO:0005581	collagen trimer	20	88	2.84e-22	ENSP00000052754,ENSP00000225964,ENSP00000266718,ENSP00000295550,ENSP00000297268,ENSP00000300527,ENSP00000304408,ENSP00000325146,ENSP00000327368,ENSP00000353654,ENSP00000355180,ENSP00000360882,ENSP00000362776,ENSP00000363770,ENSP00000363773,ENSP00000363840,ENSP00000364000,ENSP00000369677,ENSP00000369889,ENSP00000380901	C1QA,C1QC,COL10A1,COL11A2,COL12A1,COL16A1,COL1A1,COL1A2,COL2A1,COL3A1,COL4A2,COL5A1,COL5A2,COL6A1,COL6A2,COL6A3,COL8A2,DCN,EMILIN1,LUM
GO:0031093	platelet alpha granule lumen	18	68	4.7e-21	ENSP00000231061,ENSP00000259396,ENSP00000260356,ENSP00000261405,ENSP00000263100,ENSP00000265023,ENSP00000278407,ENSP00000295897,ENSP00000306099,ENSP00000306361,ENSP00000315130,ENSP00000323929,ENSP00000346839,ENSP00000376793,ENSP00000377941,ENSP00000393887,ENSP00000394936,ENSP00000416066	A1BG,A2M,ACTN1,AHSG,ALB,CLU,FGA,FGB,FN1,GIG25,KNG1,ORM1,ORM2,SERPINA1,SERPING1,SPARC,THBS1,VWF
GO:0044433	cytoplasmic vesicle part	47	1447	4.16e-19	ENSP00000168148,ENSP00000216336,ENSP00000216492,ENSP00000225275,ENSP00000231061,ENSP00000231751,ENSP00000233997,ENSP00000234347,ENSP00000236671,ENSP00000236850,ENSP00000237014,ENSP00000241052,ENSP00000245907,ENSP00000252244,ENSP00000259396,ENSP00000260356,ENSP00000261405,ENSP00000263100,ENSP00000265023,ENSP00000265983,ENSP00000266041,ENSP00000273550,ENSP00000278407,ENSP00000295897,ENSP00000295927…	A1BG,A2M,ACTN1,AHSG,ALB,APOA1,AZU1,C3,CAT,CHGA,CLEC3B,CLU,CTSD,CTSG,ELANE,FGA,FGB,FN1,FTH1,FTL,GIG25,GSN,HBA1,HBB,HP,HPX,ITIH4,KNG1,KRT1,LRG1,LTF,MPO,ORM1,ORM2,PRTN3,PTX3,S100A8,S100A9,SERPINA1,SERPINB1,SERPING1,SPARC,SPP2,TF,THBS1,TTR,VWF
GO:0031982	vesicle	58	2318	5.25e-19	ENSP00000168148,ENSP00000216336,ENSP00000216492,ENSP00000225275,ENSP00000225964,ENSP00000231061,ENSP00000231751,ENSP00000233997,ENSP00000234347,ENSP00000236671,ENSP00000236850,ENSP00000237014,ENSP00000241052,ENSP00000245907,ENSP00000252244,ENSP00000254722,ENSP00000259396,ENSP00000260356,ENSP00000261405,ENSP00000262746,ENSP00000263100,ENSP00000265023,ENSP00000265983,ENSP00000266041,ENSP00000273550…	A1BG,A2M,ACTN1,AHSG,ALB,APOA1,APOA4,AZU1,BGLAP,BGN,C3,CAT,CHGA,CHGB,CLEC3B,CLU,COL1A1,CTSD,CTSG,ELANE,F7,FGA,FGB,FN1,FTH1,FTL,GIG25,GSN,HBA1,HBB,HP,HPX,HSPA5,HSPD1,ITIH4,KNG1,KRT1,LRG1,LTF,MPO,ORM1,ORM2,PRDX1,PRTN3,PTX3,S100A8,S100A9,SERPINA1,SERPINB1,SERPINF1,SERPING1,SPARC,SPP2,TF,THBS1,TTR,VIM,VWF
GO:0044444	cytoplasmic part	113	9377	1.01e-18	ENSP00000052754,ENSP00000168148,ENSP00000216181,ENSP00000216336,ENSP00000216492,ENSP00000218099,ENSP00000225275,ENSP00000225964,ENSP00000226218,ENSP00000229239,ENSP00000229270,ENSP00000231061,ENSP00000231751,ENSP00000233997,ENSP00000234071,ENSP00000234347,ENSP00000236671,ENSP00000236850,ENSP00000237014,ENSP00000241052,ENSP00000245907,ENSP00000252244,ENSP00000254722,ENSP00000259396,ENSP00000260356…	A1BG,A2M,ACAN,ACTB,ACTN1,AHSG,ALB,APOA1,APOA4,APOC1,AZU1,BGLAP,BGN,C3,C4A,C9,CA1,CAT,CHGA,CHGB,CLEC3B,CLU,COL10A1,COL11A2,COL12A1,COL16A1,COL1A1,COL1A2,COL2A1,COL3A1,COL4A2,COL5A1,COL5A2,COL6A1,COL6A2,COL6A3,COL8A2,CP,CTSD,CTSG,DCN,ELANE,F10,F2,F7,F9,FGA,FGB,FMOD,FN1,FTH1,FTL,GAPDH,GC,GIG25,GSN,HBA1,HBB,HBD,HP,HPX,HSPA5,HSPD1,IGFBP1,IGFBP3,ITIH2,ITIH4,KNG1,KRT1,KRT18,KRT8,LMNA,LRG1,LTF,LUM,MB,MPO…
GO:0005775	vacuolar lumen	21	172	1.49e-18	ENSP00000052754,ENSP00000216336,ENSP00000225275,ENSP00000233997,ENSP00000234347,ENSP00000236671,ENSP00000237014,ENSP00000245907,ENSP00000262551,ENSP00000265077,ENSP00000266718,ENSP00000327336,ENSP00000343924,ENSP00000347041,ENSP00000364700,ENSP00000366525,ENSP00000376793,ENSP00000387356,ENSP00000394936,ENSP00000421725,ENSP00000466090	ACAN,AZU1,BGN,C3,CTSD,CTSG,DCN,ELANE,FMOD,FTL,GC,GIG25,LUM,MPO,OGN,OMD,ORM2,PRELP,PRTN3,TTR,VCAN
GO:0031410	cytoplasmic vesicle	56	2226	2.3e-18	ENSP00000168148,ENSP00000216336,ENSP00000216492,ENSP00000225275,ENSP00000225964,ENSP00000231061,ENSP00000231751,ENSP00000233997,ENSP00000234347,ENSP00000236671,ENSP00000236850,ENSP00000237014,ENSP00000241052,ENSP00000245907,ENSP00000252244,ENSP00000254722,ENSP00000259396,ENSP00000260356,ENSP00000261405,ENSP00000262746,ENSP00000263100,ENSP00000265023,ENSP00000265983,ENSP00000266041,ENSP00000273550…	A1BG,A2M,ACTN1,AHSG,ALB,APOA1,APOA4,AZU1,BGN,C3,CAT,CHGA,CHGB,CLEC3B,CLU,COL1A1,CTSD,CTSG,ELANE,FGA,FGB,FN1,FTH1,FTL,GIG25,GSN,HBA1,HBB,HP,HPX,HSPA5,HSPD1,ITIH4,KNG1,KRT1,LRG1,LTF,MPO,ORM1,ORM2,PRDX1,PRTN3,PTX3,S100A8,S100A9,SERPINA1,SERPINB1,SERPINF1,SERPING1,SPARC,SPP2,TF,THBS1,TTR,VIM,VWF
GO:0005783	endoplasmic reticulum	50	1796	7.55e-18	ENSP00000168148,ENSP00000218099,ENSP00000225964,ENSP00000226218,ENSP00000234071,ENSP00000236850,ENSP00000241052,ENSP00000245907,ENSP00000260356,ENSP00000261405,ENSP00000264613,ENSP00000265023,ENSP00000265077,ENSP00000265131,ENSP00000275525,ENSP00000295550,ENSP00000295897,ENSP00000297268,ENSP00000300527,ENSP00000304408,ENSP00000306099,ENSP00000306361,ENSP00000308541,ENSP00000315130,ENSP00000324173…	AHSG,ALB,APOA1,APOA4,APOC1,BGLAP,C3,C4A,CAT,CHGB,CLU,COL10A1,COL11A2,COL12A1,COL16A1,COL1A1,COL1A2,COL2A1,COL3A1,COL4A2,COL5A1,COL5A2,COL6A1,COL6A2,COL6A3,COL8A2,CP,F10,F2,F7,F9,FGA,FGB,FN1,HSPA5,IGFBP1,IGFBP3,ITIH2,KNG1,PROC,SERPINA1,SERPINC1,SPP1,SPP2,TF,THBS1,TNC,VCAN,VTN,VWF
GO:0062023	collagen-containing extracellular matrix	19	144	2.14e-17	ENSP00000225964,ENSP00000226218,ENSP00000231061,ENSP00000254722,ENSP00000261883,ENSP00000265131,ENSP00000266718,ENSP00000297268,ENSP00000304408,ENSP00000325146,ENSP00000346839,ENSP00000353654,ENSP00000360882,ENSP00000363840,ENSP00000364000,ENSP00000364700,ENSP00000369677,ENSP00000369889,ENSP00000380901	CILP,COL11A2,COL12A1,COL1A1,COL1A2,COL2A1,COL3A1,COL4A2,COL5A1,COL5A2,COL8A2,EMILIN1,FN1,LUM,OMD,SERPINF1,SPARC,TNC,VTN
GO:0005796	Golgi lumen	17	101	3.67e-17	ENSP00000052754,ENSP00000218099,ENSP00000226218,ENSP00000234071,ENSP00000262551,ENSP00000265077,ENSP00000266718,ENSP00000308541,ENSP00000327336,ENSP00000343924,ENSP00000347041,ENSP00000357255,ENSP00000364700,ENSP00000364709,ENSP00000364731,ENSP00000371554,ENSP00000387356	ACAN,BGLAP,BGN,DCN,F10,F2,F7,F9,FMOD,LUM,OGN,OMD,PRELP,PROC,SOD3,VCAN,VTN
