# Supplementary material for: Human Bone Proteomes before and after Decomposition: Investigating the Effects of Biological Variation and Taphonomic Alteration on Bone Protein Profiles and the Implications for Forensic Proteomics
Source: J Proteome Res. 2021 Mar 8;20(5):2533–46. doi: 10.1021/acs.jproteome.0c00992 (PMC8155572; doi:10.1021/acs.jproteome.0c00992)
Supplement: Supplementary file 5 — pr0c00992_si_005.xlsx [file pr0c00992_si_005.xlsx]

## Sheet: Supp Data 4
Supporting Data 4 - Relative abundances of proteins extracted from all samples only and grouped by bone type (iliac fresh, tibia fresh, iliac skeletonised, tibia skeletonised).
												Normalized abundance
												Iliac fresh												Tibia fresh												Iliac skel												Tibia skel
Accession	Peptide count	Unique peptides	Confidence score	Anova (p)	q Value	Max fold change	Power	Highest mean condition	Lowest mean condition	Mass	Description	NP-1	NP-2	NP-3	NP-13	NP-14	NP-15	NP-25	NP-26	NP-27	NP-37	NP-38	NP-39	NP-4	NP-5	NP-6	NP-16	NP-17	NP-18	NP-28	NP-29	NP-30	NP-40	NP-41	NP-42	NP-7	NP-8	NP-9	NP-19	NP-20	NP-21	NP-43	NP-44	NP-45	NP-31	NP-32	NP-33	NP-10	NP-11
ALBU_HUMAN	33	33	2007.66	0	0	27.2141	1	Iliac fresh	Iliac skel	71317	Serum albumin OS=Homo sapiens OX=9606 GN=ALB PE=1 SV=2	3.2168e+06	2.42868e+06	3.54739e+06	1.43716e+06	2.69686e+06	1.15392e+06	1.41624e+06	669183	842992	1.78484e+06	2.00027e+06	1.51778e+06	125696	50785.8	137201	281201	197577	390893	315253	308288	84101.9	136102	144276	206344	36622.5	49373.2	39142.8	108749	123868	76122.8	71156.7	57687.6	43578.7	75156.3	54983.2	98129.7	251821	138542
A1AT_HUMAN	23	23	1390.98	0	0	57.6443	1	Iliac fresh	Tibia skel	46878	Alpha-1-antitrypsin OS=Homo sapiens OX=9606 GN=SERPINA1 PE=1 SV=3	1.90667e+06	4.02756e+06	6.75448e+06	2.00089e+06	4.66385e+06	3.40182e+06	363337	489936	382228	989034	670974	727482	69336.4	26122.4	41521.2	15762.4	38912.7	29639	39547.5	29200.5	58513.3	35204.5	34786.1	40474.1	47981.1	27733.5	33008	38405	57912	57432.4	21311.7	70572	33789.8	67084.1	28312.5	38676.1	44081.8	32965.5
PRELP_HUMAN	21	21	1190.72	0	0	144.931	1	Iliac fresh	Iliac skel	44181	Prolargin OS=Homo sapiens OX=9606 GN=PRELP PE=1 SV=1	344651	323406	720775	1.973e+06	3.32159e+06	1.96739e+06	1.63605e+06	1.69454e+06	620479	4.66101e+06	2.60053e+06	2.42334e+06	20873.9	37671.2	67783.3	21519.1	24332.2	398366	48187.1	47827.6	30790.1	25355.6	32283.3	62078.8	5424.88	15862.8	4598.93	19250.6	21259.9	7956.79	13849.2	17847.1	4480.47	11495.9	6707.89	25040.4	17294.8	8738.62
IGG1_HUMAN	7	5	355.07	0	0	52.6969	1	Iliac fresh	Tibia skel	49925	Immunoglobulin gamma-1 heavy chain OS=Homo sapiens OX=9606 PE=1 SV=2	830160	1.04018e+06	1.49343e+06	511927	591221	649179	339820	239220	267489	937758	1.17229e+06	552016	17978.7	24408.2	19408.5	23203.2	26581.5	63713.6	19123.2	13397.8	25118.7	23706.6	24053.2	17291	18590.4	26542.8	28267.4	16516.2	12416	24533.9	21835.5	20099.2	22879.7	25170.7	25283.6	21919.3	15392.8	13195.9
CO6A1_HUMAN	8	8	348.42	0	0	184.659	1	Iliac fresh	Tibia skel	109602	Collagen alpha-1(VI) chain OS=Homo sapiens OX=9606 GN=COL6A1 PE=1 SV=3	17201.2	40195.9	25573.5	24105.7	55020.2	50932.1	10757.7	92727	43142.6	621217	251393	94743.9	198.739	761.973	1020.35	569.675	312.123	10333.1	1087	1688.57	835.937	1585.99	297.274	739.264	402.771	708.382	914.259	2229.61	958.168	1297.83	1962.75	994.898	2626.4	619.263	918.244	1318.07	468.282	624.522
FRIL_HUMAN	6	6	353.58	0	0	116.087	1	Iliac fresh	Iliac skel	20064	Ferritin light chain OS=Homo sapiens OX=9606 GN=FTL PE=1 SV=2	356027	551362	584774	850343	1.3559e+06	1.90486e+06	301233	210547	251623	1.42038e+06	1.60757e+06	899966	11387.1	3494.27	5352.46	7860.41	13452.3	17790.8	13771	13034.6	5649.13	6537.43	4354.65	8631.33	3314.12	4014.38	3625.16	8542.44	6479.37	4222.43	6945.51	6030.64	5317.5	10322	15116.8	14749.1	12990.5	7682.97
HEMO_HUMAN	7	7	377.88	0	0	75.8151	1	Iliac fresh	Tibia skel	52385	Hemopexin OS=Homo sapiens OX=9606 GN=HPX PE=1 SV=2	322001	430225	804766	690003	913367	515877	71185.5	120462	102650	618134	306445	223129	5563.23	4481.44	8308.54	10118.9	9821.95	18858.3	9259.95	5742.37	4665.68	11319.7	10626.4	13503.8	7116.19	19020	14806.4	7890.61	7760.41	9740.95	21807.4	14000.7	16773	6660.69	9522.64	9703.04	5151.08	5047.26
FRIH_HUMAN	6	6	223.59	0	0	22.4725	1	Iliac fresh	Tibia skel	21383	Ferritin heavy chain OS=Homo sapiens OX=9606 GN=FTH1 PE=1 SV=2	101675	135586	117340	31870.3	51081.2	35170.9	78746.3	77156.4	79534.7	208271	202048	142264	5960.81	2708.45	6088.73	6696.73	3288.97	4453.07	6323.21	6052.03	5414.93	5430.54	5344.53	6419.06	11726.1	10650	13689.2	3158.42	9942.64	3103.51	5026.43	5582.63	9540.19	9217.73	12898.1	9963.38	5092.56	2433.18
IGHG3_HUMAN	5	2	333.21	0	0	61.3787	1	Iliac fresh	Tibia skel	42287	Immunoglobulin heavy constant gamma 3 OS=Homo sapiens OX=9606 GN=IGHG3 PE=1 SV=2	132603	167096	248897	281045	395531	459065	39942.7	45368.9	45403.8	131893	142463	83199.8	3814.02	4112.34	4762.61	19957.3	29146.1	35245.9	5272.44	2572.5	4831.92	5444.79	6294.56	5241.86	6999.53	14430.6	15561.7	4303.01	4768.76	3944.36	5977.58	4731.74	9041.13	4627.72	6410.97	4980.48	3537.95	2700.52
CLUS_HUMAN	5	5	200.23	0	0	20.3319	1	Iliac fresh	Tibia skel	53031	Clusterin OS=Homo sapiens OX=9606 GN=CLU PE=1 SV=1	137191	59205.6	87244.9	161073	366403	243642	58860.6	114913	76372.5	64236.6	281856	142928	6997.16	6519.01	4603.09	11332.3	6094.9	27911.1	15632.8	13151.9	6002.42	5408.32	11128.7	7276.36	81289.9	47722.3	30201.4	68001.1	77723	53221.7	26663.3	35841.9	32519.6	55409	40687.5	83094.5	6651.44	6684.21
IGKC_HUMAN;IGK_HUMAN	5	5	340.08	0	0	26.2055	1	Iliac fresh	Iliac skel	11929	Immunoglobulin kappa constant OS=Homo sapiens OX=9606 GN=IGKC PE=1 SV=2	374165	529167	911915	295985	386629	478254	67156.9	116657	97373.7	335612	412215	173183	24496.9	30120.2	20262.5	24302	21482.4	25804.3	21779.6	24037.4	23655.6	18403.1	31288.2	23367.2	13491.2	16461.4	19853.8	11435.4	11596.9	13938.3	10359.8	10949.9	15168	15815.6	8372.73	12001.3	26049.6	19178.4
IGHG2_HUMAN;IGHG4_HUMAN	4	3	299.94	0	0	27.3379	1	Iliac fresh	Tibia skel	36505	Immunoglobulin heavy constant gamma 2 OS=Homo sapiens OX=9606 GN=IGHG2 PE=1 SV=2	228461	408988	859132	324428	422454	480156	136184	119553	116479	295037	325344	215082	11476.8	6103.8	10714.2	22093.4	23363	29187.6	12406.2	8002.97	16786.8	12849.6	17154.8	26014.8	28682.6	25852	25540	8712.08	9200.66	20225.1	49540.3	54471.8	49093.6	14268.7	19308.4	15601.5	7759.56	9277.03
ELNE_HUMAN	4	4	247	0	0	90.7019	1	Iliac fresh	Tibia skel	29127	Neutrophil elastase OS=Homo sapiens OX=9606 GN=ELANE PE=1 SV=1	265362	161494	206021	57961.1	98082.8	78187.9	171319	185134	181372	990538	197508	392246	3763.37	4690.29	1671.52	8082.24	5485.66	7093.14	4383.57	2654.9	2619.83	1694.26	4963.03	1566.87	3450.9	12040.9	2292.67	8491.99	19829.4	4954.19	13718.6	11526	35496	8017.02	3047.63	16055.6	4423.91	3358.89
C1QA_HUMAN	3	3	173.44	0	0	13.1895	1	Iliac fresh	Tibia fresh	26285	Complement C1q subcomponent subunit A OS=Homo sapiens OX=9606 GN=C1QA PE=1 SV=2	580095	326782	226841	464491	709399	652852	220302	370877	368004	461740	477493	386444	15644.5	24097	17572.4	49266.6	36100	61860.1	45140.6	37929.1	22158.3	26085.3	26222.8	35613.4	78540.3	82593.4	80299.7	114624	74605.1	84976.4	164675	203151	112794	84373.9	75722.5	119053	13520.8	23409.6
PGCA_HUMAN	14	14	973.3	1.11022e-16	1.3472e-16	899.005	1	Iliac fresh	Tibia skel	263107	Aggrecan core protein OS=Homo sapiens OX=9606 GN=ACAN PE=1 SV=3	114156	65087.1	179617	170335	168295	145971	286823	870735	396503	406267	3.40113e+06	1.5097e+06	1146.87	292.996	2051.41	62.676	2710.59	3651.7	1121.35	847.684	67.8598	3491.56	715.366	292.28	2762.87	720.626	1484.08	6972.28	8837.61	2644.18	2207.35	3159.37	1442.21	2605.01	5058.96	3728.08	100.736	202.88
SAMP_HUMAN	3	3	139.18	8.54872e-15	9.22085e-15	106.294	1	Iliac fresh	Tibia fresh	25485	Serum amyloid P-component OS=Homo sapiens OX=9606 GN=APCS PE=1 SV=2	181930	791331	1.25421e+06	69233.2	186568	116580	55071.7	48056.6	22047.6	456556	411030	201028	2952.61	1394.43	6214.66	3553.44	2776.26	6453.56	1286.34	968.598	1567.91	2147.08	426.258	5948.86	2978.46	3292.89	3456.24	37063.6	5226.47	11135.9	10297.2	6814.69	19454.5	7402.53	3801.78	4247.29	2049.24	2841.64
S10A9_HUMAN	4	4	223.58	3.34177e-14	3.24406e-14	580.012	1	Iliac fresh	Tibia skel	13291	Protein S100-A9 OS=Homo sapiens OX=9606 GN=S100A9 PE=1 SV=1	3.44759e+06	1.5135e+06	2.46823e+06	246411	469848	147941	2.16015e+06	4.21349e+06	4.56211e+06	1.13807e+07	2.79887e+06	1.51558e+07	6385.03	11485.5	5164.53	3210.49	6376.47	10599.4	8232.9	4242.5	4051.52	11024.3	4236.77	8759.07	55006.2	54145.5	47984	15535.7	15244.2	9648.13	49691.2	16136.5	5716.14	1.26244e+06	2.36135e+06	2.96668e+06	3998.56	3491.96
H31T_HUMAN;H3C_HUMAN	4	2	182.87	6.00631e-14	5.07016e-14	21116.8	1	Iliac fresh	Iliac skel	15613	Histone H3.1t OS=Homo sapiens OX=9606 GN=HIST3H3 PE=1 SV=3	155.025	1788.45	1948.62	65963.9	164060	135445	1188.19	708.119	3678.94	3355.74	34953.2	4818.16	527.121	0	177.203	1088.41	430.172	10092.1	2395.06	955.106	29.9454	205.183	0	245.943	0	0	0	0	0	0	0	0	0	0	19.7976	0	0	0
ASPN_HUMAN	5	5	219.67	9.15934e-14	7.11322e-14	32.7457	1	Iliac fresh	Tibia skel	43788	Asporin OS=Homo sapiens OX=9606 GN=ASPN PE=1 SV=2	61390.2	85493.3	145889	99729.5	319695	281903	30905.1	18985.5	38492.3	577168	288832	207446	15920.5	13262.4	16465.3	10622.1	11318.2	99635	17441.1	20178.4	7718.94	10613.1	23416.2	30447.8	7693.93	6754.64	2891.56	2958.99	1698.46	8228.51	2860.44	9198.12	2722.4	9091.85	12376.5	13058.9	4372.75	7866.61
FINC_HUMAN	5	5	189.98	1.39333e-13	1.04045e-13	12.8675	1	Iliac fresh	Tibia fresh	275742	Fibronectin OS=Homo sapiens OX=9606 GN=FN1 PE=1 SV=5	14252.3	9728.22	8392.46	38503.5	56871.9	43011.8	13797.4	101796	52399.2	32379.5	91886.9	52573.9	4621.83	3196.78	1922.35	2113.79	4178.2	5212.54	1298.47	3374.3	2677.52	4215.1	5143.75	2114.87	9758.77	4382.19	3989.5	6335.34	5630.9	5626.91	9270.1	12388.3	4549.38	4534.75	6087.22	2792.82	4697.99	4446.53
IGLC2_HUMAN;IGLC3_HUMAN;IGL1_HUMAN;IGLC1_HUMAN;IGLC6_HUMAN;IGLC7_HUMAN	4	4	296.9	1.67533e-13	1.19093e-13	28.5018	1	Iliac fresh	Tibia skel	11458	Immunoglobulin lambda constant 2 OS=Homo sapiens OX=9606 GN=IGLC2 PE=1 SV=1	320023	324760	538577	291395	376509	306762	28530.3	53792.1	43406.2	271882	172120	142269	7706.52	6573.53	8890.15	17040.6	28602.4	22054.7	7069.52	8036.81	11475.4	13655.3	11669.8	9158.15	45055	12028.5	113738	16747.2	24179.6	29467.9	10335.5	3606.62	12969.3	11791.1	13503.4	8428.26	7483.72	25440.2
APOA4_HUMAN	13	13	541.55	1.71752e-13	1.19093e-13	11.7718	1	Iliac fresh	Tibia fresh	45371	Apolipoprotein A-IV OS=Homo sapiens OX=9606 GN=APOA4 PE=1 SV=3	100535	261181	232082	16850.1	81672.7	38251.5	147158	63386.7	95967.5	40136.6	43245.5	89613.5	6110.4	4011.53	7426.36	8876.14	13522.2	18737.6	9813.63	10396.5	5469.07	6654.91	3421.69	8354.44	46171.1	25406.4	37621.1	35420.8	36808.7	27378.2	14241.2	29419.2	12792.9	21582.9	23591.5	54314.4	12074	7989.05
A1AG2_HUMAN	4	2	158.23	3.65374e-13	2.36461e-13	170.968	1	Iliac fresh	Iliac skel	23873	Alpha-1-acid glycoprotein 2 OS=Homo sapiens OX=9606 GN=ORM2 PE=1 SV=2	107053	96320.3	140296	7338.72	15703.7	7348.64	3132.97	3100.07	4536.42	30362.2	16572.4	22788.7	4964.58	860.778	1289.31	1315.2	806.779	2803.39	2558.25	1148.98	123.102	476.698	578.277	351.588	573.469	243.89	459.094	196.107	149.715	62.4759	325.841	54.5695	224.384	72.0756	41.0241	256.055	486.321	260.27
MGP_HUMAN	7	7	325.54	1.17018e-12	7.32878e-13	7.99237	1	Iliac fresh	Tibia skel	12516	Matrix Gla protein OS=Homo sapiens OX=9606 GN=MGP PE=1 SV=2	261159	190415	242758	25845.3	83829	39741.1	94917	175256	90722.2	148868	123236	158759	42787	22083.7	31904.5	24126	16331.7	17964.4	16395.6	16343.1	11015.1	13641.3	17673.4	30504.5	64482.1	74500.6	65884.5	27092.8	30502.7	32517.7	22423.2	27314	32205.1	37332.2	36537.9	49786.3	31286.2	17752.6
CO5A1_HUMAN	5	4	304.19	1.42164e-12	8.62546e-13	10.1287	1	Iliac fresh	Tibia skel	184131	Collagen alpha-1(V) chain OS=Homo sapiens OX=9606 GN=COL5A1 PE=1 SV=3	1.48389e+06	1.06162e+06	847856	315846	576123	227686	1.28131e+06	983973	717708	672619	654076	1.04319e+06	108968	46341.7	47267.3	113723	164358	145319	145214	165047	122399	82410.6	88357.3	127807	326280	220978	271858	189945	168029	114907	54881.2	84673	142313	473936	291462	428244	69075.9	68897.9
SPP24_HUMAN	7	7	364.04	2.1777e-12	1.28123e-12	20.3817	1	Iliac fresh	Tibia skel	24607	Secreted phosphoprotein 24 OS=Homo sapiens OX=9606 GN=SPP2 PE=1 SV=1	442206	258117	195872	15569.4	47173.4	30796.8	87300.2	85826.4	48062	23179.4	37842.8	71468.2	10117.9	3841.22	4447.22	6631.56	4800.36	13781	13719.8	17432.7	3737.21	3050.16	4169.81	6226.23	27817.3	13114.3	19862.7	8735.17	16722	5585.3	9255.59	13349.7	5636.7	9309.09	10023.4	8687.35	4088.95	6001.16
TRFE_HUMAN	8	8	420.68	6.44429e-12	3.67992e-12	55.8422	1	Iliac fresh	Tibia skel	79294	Serotransferrin OS=Homo sapiens OX=9606 GN=TF PE=1 SV=3	16396.6	19521.6	29964.2	178410	381403	111416	62413.5	65415.4	63339.7	39162.3	36750.7	24576	1249.84	999.174	1987.95	3319.71	12787.4	16323.2	13673.5	10499.5	2411.89	5219.65	5484.7	4833.55	12451.7	4657.78	4813.78	11490.3	18552.6	34094.3	2987.75	4391.7	9287.91	873.798	3731.14	4837.59	1665.95	948.601
A1AG1_HUMAN	6	4	440.34	1.74043e-11	9.65452e-12	61.6737	1	Iliac fresh	Iliac skel	23725	Alpha-1-acid glycoprotein 1 OS=Homo sapiens OX=9606 GN=ORM1 PE=1 SV=1	1.94146e+06	2.05012e+06	3.6017e+06	176451	329993	185738	46397.1	83494.9	104577	485368	217848	565064	69442.2	27540	27829.8	44137.3	40459.9	86943.8	63165.7	34149.6	8401.45	19577.2	13529.1	17629.7	15404.6	12850.8	7362.85	20716	22658.7	10894.7	10021	9715.93	11459.6	8334.46	3897.06	25394	18504.7	11703.3
CO5A2_HUMAN	16	15	963.15	1.86486e-11	1.00574e-11	6.49399	1	Iliac fresh	Tibia skel	145790	Collagen alpha-2(V) chain OS=Homo sapiens OX=9606 GN=COL5A2 PE=1 SV=3	2.70626e+06	2.64018e+06	2.11065e+06	982347	2.03907e+06	712996	3.02234e+06	2.99815e+06	2.11914e+06	2.07292e+06	1.95276e+06	2.73563e+06	435109	169516	241814	402346	613657	727434	492955	590368	423798	513424	363850	618151	982039	774500	842924	731075	787872	566072	398172	388773	377617	1.83387e+06	1.38982e+06	1.90557e+06	258563	225509
OSTP_HUMAN	4	4	226.41	2.39039e-11	1.22131e-11	10.7658	1	Iliac fresh	Tibia skel	35572	Osteopontin OS=Homo sapiens OX=9606 GN=SPP1 PE=1 SV=1	460410	348099	233881	465675	2.45141e+06	1.18017e+06	161556	223836	85171.8	267030	185051	448568	40953.3	40297	43149.5	61424.1	57093	46148.7	75648.1	79001.2	76748.9	38422.3	50584	54518	367040	203050	257174	72569.6	54807.2	140788	105298	116854	75619	139068	159469	225158	61939.5	58560.2
ANT3_HUMAN	4	4	174.56	4.63155e-11	2.30571e-11	9.9984	1	Iliac fresh	Iliac skel	53025	Antithrombin-III OS=Homo sapiens OX=9606 GN=SERPINC1 PE=1 SV=1	12576.5	29448.4	32744.5	31378.9	63753.2	39723.8	12680.8	35853.9	19261.4	12498	9551.23	11137	8171.08	5134.04	6541.91	17292.1	16976.5	27725.8	25878.6	14530.9	4180	11683	5599.41	9284.95	1135.61	1859.62	941.613	4617.62	5894.54	1393.6	2632.85	2389.82	2561.33	1608.73	2100.11	3930.32	13846.1	8349.33
IBP1_HUMAN	5	5	256.39	5.93149e-11	2.87903e-11	15.2657	1	Iliac fresh	Tibia skel	28912	Insulin-like growth factor-binding protein 1 OS=Homo sapiens OX=9606 GN=IGFBP1 PE=1 SV=1	351775	280885	189193	199076	973993	431760	74392.7	63780	31176	40402.2	34218.4	124057	26307.8	13951	27072.1	13248.7	17511.1	8426.31	23280.8	28916.4	19000.1	24631.1	16017.4	20891	34777.6	24261.1	11024	20441.9	17804.6	22243.7	22431.8	44780.6	30305.1	37926	21970	24492.9	15927.5	12441.6
S10A8_HUMAN	7	7	389.66	7.69763e-11	3.64515e-11	69.8319	1	Iliac fresh	Tibia fresh	10885	Protein S100-A8 OS=Homo sapiens OX=9606 GN=S100A8 PE=1 SV=1	1.64085e+06	1.53687e+06	2.6127e+06	28353.1	71795.3	19376.3	1.78571e+06	1.29592e+06	1.74816e+06	1.10212e+06	1.16455e+06	5.32739e+06	13874.7	23451.3	21479.4	15014.4	14956.2	16713.8	28051.5	27610.7	44178.4	18050.6	12665.4	26495.2	23198.3	16521.4	39596.6	12788.3	13685.4	7489.21	18046	11688.1	13880.3	61157.9	74121.6	123752	25070.1	22166.4
H4_HUMAN	8	8	460.74	9.75879e-11	4.36026e-11	258.366	1	Iliac fresh	Tibia skel	11360	Histone H4 OS=Homo sapiens OX=9606 GN=H4C1 PE=1 SV=2	11866.2	7237.08	3449.44	249955	439839	464976	3427.58	10251.4	10822.1	17812.9	6352.76	16615	52025	20033.7	34591.8	93978.1	71328.7	181104	139873	90139.9	25990	22778.2	56075.4	44463.8	712.24	868.909	1413.46	436.349	1330.68	335.75	477.323	429.678	487.309	972.047	2388.67	0	276.929	738.371
PRTN3_HUMAN	2	2	81.64	1.17822e-10	5.08342e-11	1914.87	1	Iliac fresh	Tibia fresh	28245	Myeloblastin OS=Homo sapiens OX=9606 GN=PRTN3 PE=1 SV=3	132276	93389.5	83583.4	2152.7	1821.03	0	81949.3	119129	122948	252790	35667.5	262725	15.7957	0.0358	0	0	0	0	604.802	0	0	0	0	0	1350.95	1867.43	2062.84	9113.37	26735.7	9807.45	429.921	133.313	830.388	15691.4	31536.9	16961.6	0	0
CO4A2_HUMAN	4	3	152.61	1.83561e-10	7.58273e-11	25.0056	1	Iliac fresh	Tibia skel	168646	Collagen alpha-2(IV) chain OS=Homo sapiens OX=9606 GN=COL4A2 PE=1 SV=4	24634.3	59283.3	52133.8	5889.03	18358.6	10523.2	9037.99	18793.6	8795.31	278380	303122	80022.4	2820.08	4484.26	3445.04	3024.18	2075.28	5305.26	4380.94	3399.43	2219.97	2980.08	1131.79	2623.69	3649.78	3352.53	5607.17	3534.56	5005.14	5948.54	5470.76	4642.14	4860.71	2327.22	8174.45	2078.09	3121.16	2679.26
CAP7_HUMAN	3	3	101.83	2.60738e-10	1.05464e-10	26.0994	1	Iliac fresh	Tibia skel	27325	Azurocidin OS=Homo sapiens OX=9606 GN=AZU1 PE=1 SV=3	119962	89112.8	85807	12173.5	8204.44	7749.94	136667	118741	94953.9	174281	177487	291847	2776.63	7034.89	6394.64	3768.64	9591.01	4409.25	2616.71	3736.05	3839.93	8148.14	3815.01	7324.07	2951.16	4394.62	4559.41	13895.8	13373.6	12512	6748.97	5681.14	8682.98	23917	26678.4	55239.3	2593.32	4654.16
ACTB_HUMAN;ACTC_HUMAN;POTEE_HUMAN;ACTA_HUMAN;ACTBM_HUMAN	4	3	176.09	4.03046e-10	1.50485e-10	18.143	1	Iliac fresh	Tibia skel	42052	Actin, cytoplasmic 1 OS=Homo sapiens OX=9606 GN=ACTB PE=1 SV=1	30358.1	39659.3	65669.4	117765	304547	146953	7498.66	12548.4	17868.7	40006.4	25719.4	49585	15430.4	24849.6	37563.8	12423.1	19467.6	31147.7	42965.8	19880.1	14152.4	6840.62	6872.05	12138	32792	17898.4	20063.8	9455.84	13551.1	9353.8	22275	12979	19916.7	15696.8	16477.3	21356.9	2305.68	2522.82
CILP1_HUMAN	3	3	99.18	5.43722e-10	1.85676e-10	36.0167	1	Iliac fresh	Tibia fresh	134761	Cartilage intermediate layer protein 1 OS=Homo sapiens OX=9606 GN=CILP PE=1 SV=4	5677.56	2835.24	15888.8	4512.8	15383.2	4806.06	6882.21	17942.3	4109.48	73087.9	167679	52901.6	920.398	145.447	929.129	1542.11	840.714	1081.69	171.84	844.244	1675.61	138.319	962.895	1068	1570.96	1551.08	1896.54	1719.11	2938.92	290.169	955.427	320.269	2821.39	462.848	929.064	370.851	959.448	1099.29
HPT_HUMAN;HPTR_HUMAN	10	10	756.27	5.45115e-10	1.85676e-10	231.879	1	Iliac fresh	Tibia skel	45861	Haptoglobin OS=Homo sapiens OX=9606 GN=HP PE=1 SV=1	1.24026e+06	1.56253e+06	3.22671e+06	1.22083e+06	2.68477e+06	1.26976e+06	6610.93	12269	3269.41	296718	302506	427422	18210.2	13876.6	17395	46803.2	61786.7	57603.6	8507.7	5166.51	9373.86	26073.9	34337.2	34341.8	1800.28	1851.41	7950.96	9681.59	4145.43	9492.39	5315.45	6103.22	2858.85	975.154	5144.32	4638.17	3562.56	3739.25
NPM_HUMAN	2	2	153.01	1.25758e-09	4.13833e-10	17.291	1	Iliac fresh	Tibia skel	32726	Nucleophosmin OS=Homo sapiens OX=9606 GN=NPM1 PE=1 SV=2	508523	147010	145419	84577.6	185745	179459	18109.6	128937	55310.9	456931	153161	544872	15569.4	9096.41	14606.5	19595.8	9280.38	29514.2	41321.3	32684.4	8944.45	13094.4	17763.8	16226.1	4312.83	13745.8	1907.99	11345.2	20864.8	5588.22	10619.9	13744.2	9647.39	46770.5	50008.4	146283	12376.6	6055.96
CO6A3_HUMAN	26	26	1421.52	2.09108e-09	6.54819e-10	15.1349	1	Iliac fresh	Tibia skel	345167	Collagen alpha-3(VI) chain OS=Homo sapiens OX=9606 GN=COL6A3 PE=1 SV=5	68684	66177.2	69221.7	68423.2	63570.9	77695.2	23413.9	148633	46014.3	1.34173e+06	440349	135556	10502.8	9503.26	11046.3	19309.8	19681	35854.6	12670.9	9516.34	6585.67	15611	11904.9	22735	10201.4	35771	28522.9	10117.9	11038.8	9525.69	27828.5	28357.4	61112.2	11864.6	9501.22	11627.2	14583.9	11812.8
H2A1H_HUMAN;H2A1B_HUMAN;H2A1A_HUMAN;H2A2B_HUMAN	5	4	302.72	4.46613e-09	1.33401e-09	188.375	1	Iliac fresh	Tibia skel	13898	Histone H2A type 1-H OS=Homo sapiens OX=9606 GN=HIST1H2AH PE=1 SV=3	4655.44	1235.72	1072.74	477952	822084	2.00984e+06	3458.99	4202.71	1745.06	1852.47	716.698	1680.42	179497	69616.7	138259	193843	143236	521711	683129	423227	71236.1	55711	149386	91692.8	812.986	5636.92	2098.8	3400.93	3484.91	1242.63	1779.09	3147.5	2407.62	4467.31	3130.66	6253.9	1274.97	1050.39
A2MG_HUMAN;PZP_HUMAN	10	10	528.91	4.89185e-09	1.43904e-09	16.1023	1	Iliac fresh	Iliac skel	164613	Alpha-2-macroglobulin OS=Homo sapiens OX=9606 GN=A2M PE=1 SV=3	215114	234789	393233	19236.6	23690	27056.6	41632.4	56068.9	50050.2	344676	568172	308944	15086	30787.9	26914.2	18991.2	7064.3	13490.3	14528.3	25039.8	22757.3	26380.9	18876.9	19258.7	4485.97	11950.3	3428.14	11356.1	10932.5	6968.32	9730.42	15773	16259.9	25437.3	8218.98	17219.2	20780.4	9639.76
TPM4_HUMAN;TPM1_HUMAN	3	3	138.52	6.76852e-09	1.90453e-09	111.523	1	Iliac fresh	Tibia skel	28619	Tropomyosin alpha-4 chain OS=Homo sapiens OX=9606 GN=TPM4 PE=1 SV=3	1072.27	5909.31	2740.8	25263.2	109960	52180.2	3869.27	25032.1	11808.1	780.476	5274.68	25539.5	1029.97	543.605	339.191	1379.02	1904.79	27538.6	685.324	1014.38	765.959	1342.34	681.187	2346.78	839.407	582.156	377.973	792.159	1428.83	1740.16	179.63	2142.14	736.217	214.048	1222.6	1572.07	53.3384	120.324
TETN_HUMAN	4	4	291.16	7.53384e-09	2.06016e-09	6.54883	1	Iliac fresh	Iliac skel	22921	Tetranectin OS=Homo sapiens OX=9606 GN=CLEC3B PE=1 SV=3	471531	296706	191265	140344	256069	216354	711071	794583	695805	38121.4	64870.4	543943	49180.6	28182.1	36358.3	59575.3	57822.9	79438.5	92774.9	66445	55799.7	54869.4	40649.1	54131	68702.9	41849.2	55277.3	59746.2	44441.2	59261.4	59905.3	78453.4	46208.1	46799.7	65288.9	49097.4	64936.2	48492.2
AACT_HUMAN	10	10	669.01	8.0185e-09	2.16224e-09	17.4152	1	Iliac fresh	Tibia skel	47792	Alpha-1-antichymotrypsin OS=Homo sapiens OX=9606 GN=SERPINA3 PE=1 SV=2	125227	59202.6	141590	233604	511356	230207	14507.6	8322.4	12604.4	39439.2	25587.9	27274	8054.73	6923.8	3043.45	3689.61	6430.68	24877.7	5352.17	5104.69	5218.34	4203.92	6233.11	8870.28	27204.9	15965.2	12803.1	8778.61	14673.1	29298.1	33249.7	23049.1	29337.6	7646.46	22945.9	25298.2	11794	7321.01
TRFL_HUMAN	16	16	814.13	1.15824e-08	3.03884e-09	22.6976	1	Iliac fresh	Tibia skel	80014	Lactotransferrin OS=Homo sapiens OX=9606 GN=LTF PE=1 SV=6	354703	338780	359198	15064.4	31866.7	9807.29	653677	284978	342067	796333	660740	1.18013e+06	15969.8	14334.2	17611.2	27943.6	27378.2	27746	22741.7	19887.7	21206	22267.6	12316.6	23373.7	44737.5	34690.1	47520.6	48850.8	29712.9	30370.2	40011.4	63904.2	65643.4	38344.5	23675.6	53175.4	23137.3	10285.8
MIME_HUMAN	4	4	164.57	1.66263e-08	4.19226e-09	10.3416	1	Iliac fresh	Tibia fresh	34243	Mimecan OS=Homo sapiens OX=9606 GN=OGN PE=1 SV=1	62486.3	53898.6	59643.8	282749	1.12645e+06	478646	127267	155660	61305.8	148575	140085	108747	15633.7	12604.8	16178	14525.2	12532.5	49959.4	46369.9	20902.3	8291.06	22534.6	27861.5	23890.9	99638.9	56948.5	93534.4	34158.2	19629.9	25716.8	24722.4	34152.6	21252.7	12506.5	19778.8	24701.6	18002.5	16333.2
ILEU_HUMAN	3	3	112.21	2.04563e-08	5.09185e-09	191.258	0.999999	Iliac fresh	Tibia skel	42829	Leukocyte elastase inhibitor OS=Homo sapiens OX=9606 GN=SERPINB1 PE=1 SV=1	31717.3	49007.6	40741	1424.01	6773.51	2521.68	27887.2	53660.9	53272.1	30856.1	30197.4	38284.7	80.0782	69.8565	0	3.52942	42.9419	382.141	314.598	32.8705	0.753354	3669.97	0	177.815	803.55	0	51.9352	358.228	751.831	151.245	0	255.238	419.314	212.268	718.059	481.168	0	143.182
PERM_HUMAN	15	11	591.19	2.09203e-08	5.14141e-09	57.4526	0.999999	Iliac fresh	Tibia fresh	84784	Myeloperoxidase OS=Homo sapiens OX=9606 GN=MPO PE=1 SV=1	2.0437e+06	2.31287e+06	1.51768e+06	31063.1	64715.7	33847.3	3.59585e+06	1.10231e+06	1.51015e+06	2.66682e+06	2.72068e+06	3.59956e+06	45082.2	30399.1	28785.3	29883.1	27226.2	26315.6	40687.4	36040.4	18696.7	42723.3	19594.4	23553.2	90160.8	15319.6	38374.3	415241	705416	748824	221282	352363	330186	25966	38514.1	42820.5	39273.6	27394.8
PCOC1_HUMAN	7	7	357.41	4.46368e-08	1.08329e-08	8.42086	0.999998	Iliac fresh	Iliac skel	48797	Procollagen C-endopeptidase enhancer 1 OS=Homo sapiens OX=9606 GN=PCOLCE PE=1 SV=2	68220.2	97118.7	82615.3	42777.4	133101	59301.4	83869.9	346975	192348	29271.3	33329.1	88007.4	34863.1	12394.1	21924.9	67274.9	65022.3	122707	132434	95225.4	13907.2	40528.5	40502.5	50251.7	9408.58	14721.5	17209.4	4564.15	3392.13	2950.67	32278.7	27801.9	15034.5	3290.65	6428.39	12183.8	59690.4	53327.8
A2GL_HUMAN	4	4	191.42	4.93069e-08	1.16744e-08	75.4609	0.999998	Iliac fresh	Tibia fresh	38382	Leucine-rich alpha-2-glycoprotein OS=Homo sapiens OX=9606 GN=LRG1 PE=1 SV=2	25159.1	30692.6	58210.9	59461.4	101168	56384.3	3566.3	5741.82	8849.35	7342.35	15588.8	9477.91	0	666.787	561.514	586.469	240.855	1445.21	156.551	86.4743	633.85	167.202	284.469	228.11	1002.05	483.162	321.824	2542.66	1200.91	11.5217	1587.59	2043.49	1687.69	1011.37	914.483	1002.21	1144.54	442.583
CO6A2_HUMAN	2	2	108.59	5.31866e-08	1.24413e-08	157.136	0.999998	Iliac fresh	Tibia skel	109709	Collagen alpha-2(VI) chain OS=Homo sapiens OX=9606 GN=COL6A2 PE=1 SV=4	35067.5	21989.5	53134.5	22051.4	21405.3	50399	7302.96	31278.8	19761.8	426280	45253.7	123882	377.952	677.537	1146.25	237.098	494.327	6412.73	0	326.208	1323.95	4976.6	727.915	1795.14	915.444	1210.63	1613.81	570.703	574.43	502.2	678.799	1648.89	3455.33	0	25.0742	209.156	29.9796	136.878
PGS2_HUMAN	24	24	1588.65	7.10678e-08	1.64262e-08	8.41182	0.999997	Iliac fresh	Iliac skel	40064	Decorin OS=Homo sapiens OX=9606 GN=DCN PE=1 SV=1	474211	320889	230577	1.66921e+06	5.95788e+06	4.2275e+06	584398	1.39368e+06	746992	1.04985e+06	1.55906e+06	844899	377713	253813	678316	703112	830771	1.68061e+06	1.31641e+06	1.16742e+06	392647	286011	568941	1.18513e+06	337297	215998	270789	135656	163846	155080	155554	135489	76418	135528	185138	298964	216413	139701
FA10_HUMAN	8	8	446.91	9.81155e-08	2.2411e-08	2.86206	0.999995	Iliac fresh	Tibia fresh	56065	Coagulation factor X OS=Homo sapiens OX=9606 GN=F10 PE=1 SV=2	554605	249388	202415	234396	651903	371775	470966	463826	247344	147651	170825	404576	146242	64780	86135.1	117882	91506.7	176599	215791	181650	134004	74201.8	83953	84132.8	166241	142720	152778	116131	131420	100816	144652	136942	114670	154843	147060	201887	158810	133297
CATA_HUMAN	2	2	93.81	1.03761e-07	2.3425e-08	20.8896	0.999995	Iliac fresh	Tibia fresh	59947	Catalase OS=Homo sapiens OX=9606 GN=CAT PE=1 SV=3	9753.1	5706.53	12447.9	3251.42	14223.9	9942.83	2492.56	4582.55	1152.86	34358.1	69476.5	14509.3	552.869	817.637	1041.9	519.579	622.526	917.685	397.404	515.158	908.856	954.295	1163.6	296.076	908.906	1612.84	2812.88	3169.19	3297.79	3023.22	2959.09	2359.19	1558.71	33077.3	91212.6	22480.8	611.338	321.233
CO4A_HUMAN	2	2	102.24	1.72078e-07	3.84016e-08	114.574	0.99999	Iliac fresh	Iliac skel	194261	Complement C4-A OS=Homo sapiens OX=9606 GN=C4A PE=1 SV=2	44751.8	26726.6	44382.3	99783	105012	150322	6524.38	12132.5	16981.1	15066.9	32849	8173.68	1319.67	132.538	501.029	4501.2	1609.51	10161.9	677.199	165.251	18.3764	3604.33	4521.67	3953.93	845.475	404.517	1684.3	0	103.431	4.56322	99.6459	217.12	1092.16	202.874	22.75	234.43	287.585	501.153
A1BG_HUMAN	3	3	155.07	2.6249e-07	5.66255e-08	52.8316	0.999982	Iliac fresh	Tibia skel	54790	Alpha-1B-glycoprotein OS=Homo sapiens OX=9606 GN=A1BG PE=1 SV=4	4786.94	4324.04	12475	97416.3	236271	108665	1457.41	11721.9	5032.69	32855.5	3861.42	4070.35	498.409	1082.67	1623.86	2380.97	5655.88	7389.37	4241.22	2940.98	1654.3	2107.03	3661.19	1003.56	1373.95	938.454	1301.41	1276.18	566.489	110.519	3691.85	2742	2994.3	2487.75	3471.47	2724.29	481.235	426.672
HBA_HUMAN;HBAZ_HUMAN	7	7	357.59	2.97373e-07	6.27561e-08	32.9415	0.999979	Iliac fresh	Iliac skel	15305	Hemoglobin subunit alpha OS=Homo sapiens OX=9606 GN=HBA1 PE=1 SV=2	108493	143203	176366	1.59354e+06	2.6318e+06	3.89575e+06	48129	24248.8	63310.4	51216.3	92364.7	109121	202192	110282	96961.3	32598.4	31526.8	51392.1	176638	72630.3	88006.3	68622.8	123205	86345.8	19053.2	21393.3	31109.3	12695.2	23178.8	16212.2	28065.4	46027	29968.2	9678.26	14059.4	19875.1	10782.8	11766.6
CO3A1_HUMAN	38	34	2360.94	3.05503e-07	6.37785e-08	8.55544	0.999979	Iliac fresh	Iliac skel	139733	Collagen alpha-1(III) chain OS=Homo sapiens OX=9606 GN=COL3A1 PE=1 SV=4	3.08002e+06	4.73287e+06	2.48097e+06	959216	962669	661915	904000	1.92918e+06	1.1577e+06	1.17057e+07	1.41684e+07	6.57946e+06	997289	500512	876246	1.00154e+06	818131	862888	659304	619136	844874	828513	1.29977e+06	726119	620606	718002	625055	431541	473343	480929	326005	184390	433791	439439	553595	478296	1.10964e+06	868432
IBP3_HUMAN	3	3	101.42	3.48062e-07	7.12789e-08	5.12817	0.999975	Iliac fresh	Iliac skel	32680	Insulin-like growth factor-binding protein 3 OS=Homo sapiens OX=9606 GN=IGFBP3 PE=1 SV=2	58344.3	49172.3	14056.1	7434.22	39611.4	17984	10274.4	15883.7	5882.02	12049.5	10239.4	16875.1	12595.1	6638.8	6648.04	6083.43	2691.63	2629.97	4553.47	5033.33	4823.1	1746.1	2372.54	3753.62	6806.18	5815.7	2493.34	2210.93	3700.32	1398.06	2866.44	6508.43	6667.51	2838.99	4034.46	4932.27	5918.27	8323.88
CATG_HUMAN	4	4	156.77	3.48772e-07	7.12789e-08	54.8754	0.999975	Iliac fresh	Tibia skel	29161	Cathepsin G OS=Homo sapiens OX=9606 GN=CTSG PE=1 SV=2	87067	47979.3	28435	1803.03	1105.4	1846.15	31297.8	12494.5	17010.8	432997	105613	398888	2068.09	3187.79	4380.52	1236.34	861.513	2446.25	4200.91	5642.8	2420.59	984.375	1025.57	299.435	5009.77	1680.41	2287.65	1830.64	2463.88	871.648	969.302	2536.31	3544.28	1027.51	1609.21	1646.67	4245.24	1858.72
CRP_HUMAN	3	3	96.1	5.42589e-07	1.08603e-07	77.9951	0.999957	Iliac fresh	Iliac skel	25194	C-reactive protein OS=Homo sapiens OX=9606 GN=CRP PE=1 SV=1	20586.2	58447.3	71259.9	14137.8	39068	80808.3	2370.3	6409.85	2771.02	15465	17097.3	7228.02	980.477	33.0944	1033.05	1920.21	735.168	245.063	10.4841	32.7634	0	1095.91	1135.26	1929.82	1462.15	315.898	391.56	121.761	503.582	88.0796	205.396	283.973	161.281	56.6501	245.788	467.347	317.833	208.574
CSPG2_HUMAN	2	2	129.02	9.04219e-07	1.75556e-07	65.1739	0.999922	Iliac fresh	Iliac skel	374585	Versican core protein OS=Homo sapiens OX=9606 GN=VCAN PE=1 SV=3	50386.5	82993.1	91024	94642	245004	95090.8	46937.2	157857	111635	76907.4	143418	71255.9	2224.57	549.844	1743.02	34919.5	60173.4	63223.4	25520.4	20570.9	10049.3	1054.29	12081.2	21438.1	797.464	1009.03	1984.32	0.783847	2222.5	652.232	4599.61	0	2994.01	1619.94	1935.37	1627.36	4572.16	4951.08
TTHY_HUMAN	12	12	956.47	9.20319e-07	1.76913e-07	245.302	0.99992	Iliac fresh	Tibia fresh	15991	Transthyretin OS=Homo sapiens OX=9606 GN=TTR PE=1 SV=1	559371	2.39482e+07	2.84319e+07	68755.9	192244	133162	138615	246063	158814	73964.2	44308.5	90322.4	11696.4	13825.3	12565.7	24195.6	17732	37730.8	18936.9	31879.7	13112.9	12883.7	10264.1	15663.4	96655.4	113221	119469	51834.8	77356.9	52451.7	37829	20140.1	23421.9	48200.7	65991.2	129936	15720	18100.3
APOC1_HUMAN	2	2	110.8	1.97142e-06	3.6453e-07	22.1328	0.999812	Iliac fresh	Tibia skel	9326	Apolipoprotein C-I OS=Homo sapiens OX=9606 GN=APOC1 PE=1 SV=1	11716.5	6581.82	2069.61	27293.8	271193	77614.7	13984.3	27740	8601.56	13209.3	4120.74	57925.3	1705.22	1156.66	14.0679	1211.91	2175.85	5023.49	4103.74	3199.96	320.319	2195.89	496.531	1997.25	3830.7	3076.05	1933.14	546.534	1487.75	458.988	1439.59	3255.02	4487.99	864.368	4538.64	4813.54	1709.75	1726.41
COGA1_HUMAN	2	2	67.33	2.53808e-06	4.56271e-07	10.1321	0.999753	Iliac fresh	Tibia skel	159477	Collagen alpha-1(XVI) chain OS=Homo sapiens OX=9606 GN=COL16A1 PE=1 SV=2	89075.7	147792	144298	10591.1	23929.7	12619	96389	108890	48761.6	369876	625805	94410.4	11552	14531	23147	7114.64	28026.4	18807.5	5908.87	29608	19983.1	28039.6	18134.9	24764.7	16353.6	7573.57	8923.74	28417.2	56555.4	43480.5	11745.4	18689.4	24935	13665.7	17422.2	9689.72	17126.1	10127.4
EMIL1_HUMAN	2	2	85.15	2.59453e-06	4.62141e-07	9.19076	0.999747	Iliac fresh	Tibia skel	107941	EMILIN-1 OS=Homo sapiens OX=9606 GN=EMILIN1 PE=1 SV=3	10835.3	11357.4	5410.8	11986.3	55039.6	22598.4	1281.6	8147.93	8734.42	7490.49	2409.66	4737.57	470.953	0	121.854	1875.74	1911.95	9092.21	237.928	564.462	411.922	1099.71	726.888	560.881	13614.9	2774.15	5290.88	7879.6	12514.7	11930.2	5262.4	9967.11	2640.84	5872.09	9033.57	10539.1	1804.77	1842.3
FA9_HUMAN	4	4	150.76	2.95491e-06	5.12233e-07	3.92465	0.99971	Iliac fresh	Iliac skel	53114	Coagulation factor IX OS=Homo sapiens OX=9606 GN=F9 PE=1 SV=2	117116	97644.3	96326.5	114821	284497	149274	154883	132030	78795.9	28305	22406.4	74879.5	26440.4	11804.6	15918.1	35942.7	32838.7	91047.9	67579.3	51046.1	20198.9	21893.5	23690.4	38784.7	29285.7	24697	44470	27016.1	26793.7	22098.5	28017.7	45941.8	22893.6	22591	26541	23882.7	60949.6	56866.3
FMOD_HUMAN	6	6	431.55	3.57654e-06	6.14508e-07	12.1352	0.999645	Iliac fresh	Iliac skel	43494	Fibromodulin OS=Homo sapiens OX=9606 GN=FMOD PE=1 SV=2	51921.7	12573.7	20731	503286	815937	439990	140815	1.04347e+06	358986	81595.4	215410	461883	30883	18143.5	31194.2	41694.1	41374.6	98573.9	45833.5	38475.9	9891.94	23945.1	34685	39699	26499	27511.4	24916	44769.7	32648.5	26290.5	39340.5	51436.1	37449.4	6501.7	9167.76	15169.8	33104.8	32746.7
IGHA1_HUMAN;IGA2_HUMAN	10	10	504.31	3.76022e-06	6.40399e-07	15.6216	0.999626	Iliac fresh	Tibia skel	38486	Immunoglobulin heavy constant alpha 1 OS=Homo sapiens OX=9606 GN=IGHA1 PE=1 SV=2	860628	1.10291e+06	2.00831e+06	1.22767e+06	1.53817e+06	1.32723e+06	89391.5	28396.4	62554	216199	191730	52190.4	52828.4	59542.7	64319	84148.8	99614.3	84130.7	64068.7	67926.6	59368.4	64047	52656.8	45079.5	19218.1	54379.4	23380.7	31677.2	36445.8	28564.7	41687.1	51865.5	39767	83079.7	296649	219047	46735.5	45059.4
PRDX1_HUMAN;PRDX4_HUMAN	3	2	234.05	4.44738e-06	7.50843e-07	117.547	0.999554	Iliac fresh	Tibia fresh	22324	Peroxiredoxin-1 OS=Homo sapiens OX=9606 GN=PRDX1 PE=1 SV=1	1684.14	4839.64	5680.96	77877.1	202100	140915	3809.32	9994.26	8974.18	7880.75	6991.61	4667.51	438.584	125.86	209.976	259.222	286.168	1095.02	345.226	395.451	3.15094	85.7722	160.182	639.845	153.966	626.719	772.128	755.548	426.718	247.522	4621.01	0	3191.96	114.848	728.029	695.698	405.295	224.281
LUM_HUMAN	21	21	1230.25	5.86703e-06	9.73588e-07	3.50676	0.999408	Iliac fresh	Tibia fresh	38747	Lumican OS=Homo sapiens OX=9606 GN=LUM PE=1 SV=2	2.02082e+06	1.25573e+06	954690	1.33447e+06	3.3148e+06	1.76492e+06	1.62417e+06	2.23612e+06	1.61846e+06	1.64374e+06	676333	2.37118e+06	243193	66536.2	110906	533765	533555	1.81951e+06	882830	700329	172551	274779	241660	356178	1.24986e+06	371747	416704	827706	525602	471925	1.13036e+06	1.28094e+06	733049	852711	513516	1.03549e+06	736342	615024
BIP_HUMAN	2	2	122.92	6.34578e-06	1.03533e-06	32.8989	0.99936	Iliac fresh	Tibia fresh	72402	Endoplasmic reticulum chaperone BiP OS=Homo sapiens OX=9606 GN=HSPA5 PE=1 SV=2	1287.54	6003.11	2863.27	24326.6	66881.6	56609.5	10640.6	1858.8	3011.04	23989.3	12495.8	22631.4	0	705.407	714.189	0	325.735	1200.36	844.117	374.141	149.395	1.00507	2184.25	571.505	1307.23	507.815	1559.41	1341.53	1272.46	1140.07	431.68	259.848	1616.98	897.49	2256.09	501.89	2093.32	217.698
HBD_HUMAN	9	3	634.55	1.08646e-05	1.7433e-06	155.849	0.998911	Iliac fresh	Iliac skel	16159	Hemoglobin subunit delta OS=Homo sapiens OX=9606 GN=HBD PE=1 SV=2	23926.2	6559.26	10002.1	448116	1.18249e+06	964713	3973.23	1604.45	4423.37	4075.78	5594.29	23363	8009.39	5862.94	2722.43	1156.65	1653.63	3450.84	9765.9	4814.06	4964.8	912.613	4002.87	3452.91	1270.58	2647.51	1014.63	770.622	787.429	818.048	2677.97	624.859	2483.86	665.961	1630.97	1796.24	877.562	945.345
COAA1_HUMAN	2	2	180.56	2.05141e-05	3.18629e-06	18.0723	0.998012	Iliac fresh	Tibia fresh	66174	Collagen alpha-1(X) chain OS=Homo sapiens OX=9606 GN=COL10A1 PE=1 SV=2	154034	81434.6	191903	7782.99	24191.6	4389.22	9492.7	61639.5	16856.2	261628	948586	390771	13364.6	18252.2	11059.5	6620.34	10076.6	6130.97	7620.2	6222.99	9488.85	9915.25	10381.7	9983.01	18987.1	8355.16	18169.1	14139	11591.9	11881.9	13130.8	10951.6	10001.7	6176.05	10698.1	2783.94	16400.5	11526.8
FA7_HUMAN	3	3	115.84	2.97145e-05	4.57868e-06	6.43806	0.997214	Iliac fresh	Tibia fresh	53043	Coagulation factor VII OS=Homo sapiens OX=9606 GN=F7 PE=1 SV=1	32965.1	33250.4	21256.6	43526.3	88087.1	36473.5	6390.97	38005.8	18489	13719.2	5737.09	24826.9	7148.28	2157.86	4182.8	4334.07	7579.76	6096.24	3720.86	4996.13	3966.74	2898.66	3993.08	5266.66	3750.93	18380.7	8863.79	26482.9	37972.3	21495.5	9672.37	18204.1	11579.3	4944.81	2401.46	4785.08	17612.5	16524.6
VTDB_HUMAN	3	3	140.53	4.81071e-05	7.29696e-06	22.1297	0.995738	Iliac fresh	Iliac skel	54480	Vitamin D-binding protein OS=Homo sapiens OX=9606 GN=GC PE=1 SV=2	2751.41	2459.27	1751.17	54942.9	88030.4	53441.4	4138.88	4062.44	5034.1	171.396	1048.79	1858.83	2874.99	1118.79	100.763	894.245	2119.54	5355.52	5764.08	1261.16	756.806	509.58	3179.68	2975.3	209.606	1970.27	73.5099	90.3592	0.00224635	0	985.475	3543.39	0	2949.05	105.762	0	1232.64	137.846
IC1_HUMAN	3	3	148.7	0.000128494	1.87574e-05	130.672	0.990344	Iliac fresh	Tibia fresh	55347	Plasma protease C1 inhibitor OS=Homo sapiens OX=9606 GN=SERPING1 PE=1 SV=2	8911.57	13229.6	36076.4	72051.2	155678	86006.4	19.731	1152.65	905.845	3582.05	4138.49	3612.67	29.5916	56.6899	103.403	158.879	439.595	1719.61	124.925	141.071	61.445	17.977	95.9123	0	550.406	0.731356	1741.55	1184.76	856.893	0	5893.39	652.306	1889.83	935.393	964.101	2336.75	0	0
APOA1_HUMAN	6	6	348.94	0.000142542	2.06528e-05	23.2654	0.989513	Iliac fresh	Tibia fresh	30759	Apolipoprotein A-I OS=Homo sapiens OX=9606 GN=APOA1 PE=1 SV=1	21869.6	10333.7	3586.69	205826	594638	461423	8737.61	31619.8	13479.3	5705.84	8273.48	21172.9	6224.97	886.8	3557.4	3951.85	13715.1	8799.51	4037.26	2739.19	6476.58	2440.33	2164.12	4609	10506.4	3258.82	9705.1	27084	12987.3	12842.5	15830.5	5557.19	18388	3481.92	22315	11833	462.353	5394.27
HBB_HUMAN;HBE_HUMAN	19	13	1336.81	0.000148637	2.13765e-05	255.737	0.989159	Iliac fresh	Iliac skel	16102	Hemoglobin subunit beta OS=Homo sapiens OX=9606 GN=HBB PE=1 SV=2	45531	52267	85910.7	8.57759e+06	2.31303e+07	1.72587e+07	8013.36	12821.1	11256.2	33341.1	28339.3	77105.4	199469	53832.3	63014.7	24264.7	23845.6	74580.4	231296	101691	94190.5	67288.3	109722	73791.1	20993.1	58871.1	22359	13272.3	9970.32	9340.63	4100.03	4145.57	7408.53	5754.08	15986.2	20658.3	8838.49	23111.3
LMNA_HUMAN	9	9	479.49	0.000247323	3.45456e-05	17.4534	0.983928	Iliac fresh	Tibia skel	74380	Prelamin-A/C OS=Homo sapiens OX=9606 GN=LMNA PE=1 SV=1	1998.85	4397.01	3120.3	45569.5	185996	103660	4434.67	1873.88	3167.86	5838.6	8194.78	5750.26	2105.23	9227.47	6058.19	5455.51	10244.1	21015.4	10311.5	7503.28	4724.97	1927.77	2709.77	3552.81	7534.21	2724.34	6854.54	5803.7	5738.24	7979.64	4445.27	1837.49	5745.65	5226.82	6277.6	5433.43	401.679	937.976
CO9_HUMAN	5	5	277.07	0.000340703	4.65832e-05	7.87994	0.979588	Iliac fresh	Iliac skel	64615	Complement component C9 OS=Homo sapiens OX=9606 GN=C9 PE=1 SV=2	73668.3	55645.4	61873.1	51614.3	134872	64942.4	37166.4	59214.9	47490.9	31365.8	82496.5	75431.4	14324.3	2999.98	7879.07	18758.8	28652.5	26404.8	16846.9	11914.6	3629.61	5805.71	7811.3	14228.6	22600.9	19106.4	21047.4	3251.51	3851.83	2744.5	2968.9	3250.57	1883.2	3551.92	8529.1	5663.97	3475.86	4740.5
CO2A1_HUMAN	43	33	2329.44	0.000943975	0.000121374	3.90731	0.958214	Iliac fresh	Iliac skel	142782	Collagen alpha-1(II) chain OS=Homo sapiens OX=9606 GN=COL2A1 PE=1 SV=3	721560	263838	544477	650975	585633	535695	1e+06	4.11688e+06	2.00939e+06	295273	5.04567e+06	2.6068e+06	579311	280908	534769	589160	498825	507489	448095	442928	531417	429839	738819	453369	500469	511602	500386	377406	392039	385153	367368	237054	367785	352712	367626	343432	669952	516555
MYH7_HUMAN;MYH6_HUMAN	4	4	254.75	0.000965137	0.000122854	16.8073	0.957589	Iliac fresh	Tibia skel	223757	Myosin-7 OS=Homo sapiens OX=9606 GN=MYH7 PE=1 SV=5	2683.82	1273.32	7104.81	2884.43	4890.44	2557.76	17839.3	1284.83	19565.4	9974.42	75244.4	231850	1799.21	1052.4	1874.98	2357.74	2406.31	9764.49	1174.93	3508.8	2135.53	2493.73	1288.02	3292.49	4601.07	2325.93	3248.37	2037.4	4230.7	7538.02	3816.25	5016.8	26275.7	3091.88	3499.98	3648.4	1472.5	1959.58
VIME_HUMAN;PERI_HUMAN;AINX_HUMAN	29	29	1946.92	0.000972105	0.000122854	126.065	0.957385	Iliac fresh	Tibia skel	53676	Vimentin OS=Homo sapiens OX=9606 GN=VIM PE=1 SV=4	5711.32	7031.85	17328.6	2.08748e+06	5.12826e+06	2.5392e+06	5542.76	4474.73	6111.27	6672.54	10737.7	13854.5	26515.8	20440.1	39310.8	53738.3	92468.1	457699	68445.1	41250.4	49123.3	26875.8	22327.7	35879.6	3036.69	3253.2	8286.61	2989.94	4380.66	4953.41	8399.2	9234.5	16796.3	16688.6	16819.9	7237.95	10760.3	2889.29
TPIS_HUMAN	3	3	176.17	0.00097447	0.000122854	39.6299	0.957315	Iliac fresh	Tibia skel	31057	Triosephosphate isomerase OS=Homo sapiens OX=9606 GN=TPI1 PE=1 SV=3	3139.71	2116.94	2651.36	38180.7	70566.8	49349.1	682.339	862.316	1182.56	4952.87	2629.52	2787.44	393.172	394.282	413.005	230.658	264.951	1772.15	861.986	771.996	451.381	498.891	186.734	284.148	15.842	464.029	175.17	6939.84	3661.66	0	331.599	1028.31	1968.53	1395.74	1104.2	579.913	310.183	360.081
C1QC_HUMAN	2	2	109.42	0.001025	0.000128061	17.0566	0.955852	Iliac fresh	Tibia skel	25985	Complement C1q subcomponent subunit C OS=Homo sapiens OX=9606 GN=C1QC PE=1 SV=3	44742.8	13714	33835.4	261018	390435	309331	702.095	13187.4	1910.65	227870	48984.3	112578	2496.3	860.578	1469.13	17248.9	8952.04	20037.9	17511.2	12932.4	12770.6	4082.49	5242.59	6384.51	20463	71732.7	85896.8	3750.09	3688.79	8005.14	30866.6	41838.6	15112.8	25856.5	23295	40949	0	0
SCG1_HUMAN	5	5	194.34	0.00103556	0.000128061	14.9046	0.955551	Iliac fresh	Tibia fresh	78343	Secretogranin-1 OS=Homo sapiens OX=9606 GN=CHGB PE=1 SV=2	2782.48	4831.17	2753.29	86549.2	252870	90017.6	10942	7835.86	9029.29	5121.93	1976.17	4762.39	2502.38	3547.8	1801.07	2990.37	2799.18	3540.21	2366.93	2054.23	2999.16	2327.78	3125.85	2114.27	9212.95	7271.36	8882.41	11749.7	12610.9	14769.4	1297.49	4224.01	3026.59	2359.85	4616.73	3126.47	2872.29	2176.03
SODE_HUMAN	3	3	157.98	0.00135116	0.000163957	7.10084	0.947076	Iliac fresh	Iliac skel	26291	Extracellular superoxide dismutase [Cu-Zn] OS=Homo sapiens OX=9606 GN=SOD3 PE=1 SV=2	30758.7	18894.3	18727.7	83079.1	227477	115308	6242.17	49197.6	11655.8	13722.1	13340.4	41344.8	48582.8	18914.9	44823	13253.5	16700.8	78907.4	17112.3	16260.5	2859.41	5628.35	14018.3	31404.9	6508.69	17810.8	8910.71	12113.3	8000.19	9484.42	6988.47	12119.5	3906.8	603.338	1351.1	889.245	32796	33697
KNG1_HUMAN	9	9	378.62	0.00208328	0.000248144	2.39205	0.930366	Iliac fresh	Iliac skel	72996	Kininogen-1 OS=Homo sapiens OX=9606 GN=KNG1 PE=1 SV=2	230871	145909	96419	276720	715566	393044	169540	186758	92498.2	101751	53444.8	223306	156227	85645.7	140191	173856	143802	240627	373254	302935	235812	159692	152450	148166	102969	94061.3	87832.8	53766.8	52179.3	49370.9	145972	115674	72838.4	103649	86657.7	157840	142404	145290
MYG_HUMAN	2	2	83.59	0.00263214	0.000311607	Infinity	0.919641	Iliac fresh	Iliac skel	17230	Myoglobin OS=Homo sapiens OX=9606 GN=MB PE=1 SV=2	0	0	0	1854.17	17564.2	2543.38	0	0	0	1025.87	745.806	11845.7	0	0	10865.8	0	0	12177.5	0	0	0	0	0	0	0	0	0	0	0	0	0	0	0	0	0	0	0	0
CH60_HUMAN	2	2	119.53	0.00268369	0.000315785	Infinity	0.918693	Iliac fresh	Tibia fresh	61187	60 kDa heat shock protein, mitochondrial OS=Homo sapiens OX=9606 GN=HSPD1 PE=1 SV=2	0	137.98	0	58501.6	83231.9	51645.9	0	0	509.301	135.111	0	64.9875	0	0	0	0	0	0	0	0	0	0	0	0	91.1838	0	1.19183	0	104.293	0	64.8354	0	0	596.79	0	3276.1	0	227.838
PRDX2_HUMAN	5	4	251.97	0.00339189	0.000396712	61.584	0.906502	Iliac fresh	Iliac skel	22049	Peroxiredoxin-2 OS=Homo sapiens OX=9606 GN=PRDX2 PE=1 SV=5	1494.88	1295.2	615.405	114876	306120	222771	1099.03	1680.86	1429.24	5516.9	952.374	1987.23	862.856	479.929	1501.59	634.52	1041.41	1366.77	910.297	107.064	2063.27	585.341	1006.7	586.905	638.247	876.484	1066.27	919.062	499.038	1299.77	266.176	895.819	178.549	593.077	2380	1101.96	572.16	566.264
PPBT_HUMAN	2	2	75.65	0.00477245	0.000545048	15.426	0.886088	Iliac fresh	Iliac skel	57611	Alkaline phosphatase, tissue-nonspecific isozyme OS=Homo sapiens OX=9606 GN=ALPL PE=1 SV=4	10090.8	7187.54	22928	6039.37	13468.6	7378.71	80.6899	12360.8	6519.26	2864.44	0.118476	4693.57	1245.31	0	731.731	3294.31	2174.94	5327.7	5667.2	3580.21	539.887	583.862	1327.6	945.054	0	719.18	0	373.492	0	32.0723	0	713.828	1212.07	1730.25	0	1287.56	816.057	937.867
G3P_HUMAN	3	3	171.51	0.00680626	0.000763844	10.5597	0.861218	Iliac fresh	Iliac skel	36201	Glyceraldehyde-3-phosphate dehydrogenase OS=Homo sapiens OX=9606 GN=GAPDH PE=1 SV=3	2974.73	2217.24	2834.09	48158.2	133503	69166.9	4227.91	4049.02	4590.8	4182.11	1616.94	2604.67	1490.93	2271.03	3888.4	5062.41	8969.56	7457.2	6037.29	9033.68	2909.55	3645.64	5498.5	3703.64	653.438	1417.28	1292.81	678.3	3128.44	2228.2	3411.35	4232.67	3153.6	2701.95	1963.36	1666.26	3587.34	5009.18
FIBA_HUMAN	2	2	100.66	0.00816708	0.000900941	13.1583	0.846884	Iliac fresh	Tibia skel	95656	Fibrinogen alpha chain OS=Homo sapiens OX=9606 GN=FGA PE=1 SV=2	156888	94813.6	189383	6722.11	7870.21	12042.9	1670.25	1966.07	4064.19	16792.9	27559.2	4876.33	1869.35	9711.51	6535.12	2219.6	2644.79	3443.41	3287.56	5515.42	5935.5	9811.04	4884.87	2911.89	890.517	6210.94	4678.02	36412.7	77421	22217.1	13402.3	2998.69	9666.89	2793.4	1797.09	2841.65	4020.23	1490.44
PTX3_HUMAN	2	2	137.34	0.00894836	0.000976035	99.242	0.839279	Iliac fresh	Tibia skel	42519	Pentraxin-related protein PTX3 OS=Homo sapiens OX=9606 GN=PTX3 PE=1 SV=3	5305.02	112.47	2179.82	97514	168952	176726	859.499	515.613	309.504	9368.51	1683.89	431.829	850.383	533.391	724.313	36914.2	28069.9	45467.7	788.854	319.105	243.938	290.072	643.104	4459.38	1183.94	8606.02	2517	97.59	571.74	272.05	498.84	234.529	412.328	690.95	565.019	975.846	324.958	149.596
FIBB_HUMAN	2	2	86.39	0.0106655	0.00115041	38.9769	0.823852	Iliac fresh	Iliac skel	56577	Fibrinogen beta chain OS=Homo sapiens OX=9606 GN=FGB PE=1 SV=2	1738.01	3511.08	338.395	79267.4	50468	47621.3	725.147	1524.49	4539.57	1088.68	646.788	0	232.601	2697.04	3805.28	1876.85	553.271	1401.98	1272.71	1929.91	109.896	3513.62	568.086	3184.96	0	687.781	208.975	1351.17	384.442	1.37875	213.933	73.5933	1194.23	0	278.637	518.237	986.513	472.458
MYH9_HUMAN	3	3	146.08	0.0172038	0.00183525	82.0414	0.776143	Iliac fresh	Tibia skel	227646	Myosin-9 OS=Homo sapiens OX=9606 GN=MYH9 PE=1 SV=4	270.229	425.003	591.762	25621.4	68757.6	28633.5	529.163	482.619	469.969	1012.67	0	457.883	92.6897	0	153.279	663.539	833.461	5778.73	287.196	210.85	0	423.459	120.36	256.659	1023.66	909.118	1280	149.885	250.101	32.1823	422.961	290.416	1006.4	353.37	483.018	365.162	83.5107	139.032
FETUA_HUMAN	26	25	2470.06	0.0312228	0.00319051	2.01256	0.704321	Iliac fresh	Iliac skel	40114	Alpha-2-HS-glycoprotein OS=Homo sapiens OX=9606 GN=AHSG PE=1 SV=2	9.18521e+06	3.92722e+06	2.36342e+06	4.80646e+06	1.46269e+07	7.39394e+06	7.39269e+06	9.48699e+06	5.86641e+06	2.46712e+06	1.39059e+06	7.22424e+06	2.80939e+06	978241	1.67487e+06	5.20875e+06	3.77462e+06	7.04023e+06	8.15307e+06	7.58798e+06	3.71059e+06	4.98424e+06	3.7316e+06	3.86367e+06	1.54464e+06	1.52627e+06	1.19875e+06	3.83071e+06	3.79868e+06	3.31599e+06	2.39972e+06	3.46385e+06	2.68521e+06	4.31275e+06	3.21454e+06	6.53688e+06	5.08249e+06	4.3243e+06
CO3_HUMAN	5	5	266.42	0.0387601	0.00385915	5.00055	0.674764	Iliac fresh	Iliac skel	188569	Complement C3 OS=Homo sapiens OX=9606 GN=C3 PE=1 SV=2	15485.4	17250.8	32197.7	75006.5	65251.2	111793	1012.68	5499.08	9390.27	17320.4	12190.8	13145.9	11698.2	25325.6	6730.09	16161.2	8857.62	7953.41	7355.05	4318.92	14178.6	15305.7	10471.5	13165.8	1486.74	9302.94	0	7181.15	8304.49	3136.1	8946.77	14582.9	4846.12	5345.94	4943.18	7024.06	9523.03	22007.1
RLA2_HUMAN	2	2	124.62	0.0403588	0.00399784	20.1609	0.669032	Iliac fresh	Tibia skel	11658	60S acidic ribosomal protein P2 OS=Homo sapiens OX=9606 GN=RPLP2 PE=1 SV=1	627.097	1220.1	801.747	23410.2	80200.8	35855.6	281.086	1041.99	1060.66	1168.6	315.011	1362.33	1786.66	457.315	561.43	1510.89	622.606	3852.24	1249.12	1179.49	53.9019	1086.01	1451.47	745.653	2492.18	560.765	1208.85	2346.41	731.085	424.756	2695.18	253.087	2584.44	1364.8	1292.66	2863	251.163	536.376
CAH1_HUMAN	2	2	106.05	0.0414946	0.00408948	9.42404	0.665059	Iliac fresh	Iliac skel	28909	Carbonic anhydrase 1 OS=Homo sapiens OX=9606 GN=CA1 PE=1 SV=2	1647	12190.1	27096.5	90579.7	205875	124589	1921.45	1796.59	1855.67	170869	56569.5	34282.6	14342	5149.74	13753.1	12231.5	4764.54	8519.11	13190.2	7964.88	10766.8	6228.42	11067.9	16276.3	2313.91	11136.4	1629.93	7325.41	3429.83	4231.06	2602.25	15293.8	12122	7999.53	7001.07	2299.01	6493.54	3818.58
DERM_HUMAN	4	4	247.2	0.000262621	3.64204e-05	3.27756	0.983183	Iliac skel	Tibia fresh	24559	Dermatopontin OS=Homo sapiens OX=9606 GN=DPT PE=1 SV=2	105646	167895	193493	33296.3	95045	23589.6	131768	378326	300932	98276	114434	59908.8	69775.4	26517.3	43944.5	82062.1	69704.5	136679	99089.8	75407.5	43782.9	73605.9	62415.5	65025.2	220392	153656	169858	243150	384135	204144	230862	279523	145421	228185	187262	332818	111013	90580.5
OSTCN_HUMAN	2	2	99.96	1.28944e-06	2.45439e-07	5.54819	0.999883	Tibia fresh	Iliac skel	11127	Osteocalcin OS=Homo sapiens OX=9606 GN=BGLAP PE=1 SV=2	39866.4	17346.2	7165.46	126422	418732	269995	159704	66928.1	106842	493200	101420	62868.1	221042	204079	281416	242853	196166	201555	316875	295336	184595	163579	173175	383831	20591.6	23621.5	11977.4	21796.1	20365.9	10292.4	100539	64718.8	32896.1	25065.1	39022.3	145409	92257.5	75737.9
TSP1_HUMAN;TSP2_HUMAN	9	9	403.65	0.000661084	8.73135e-05	12.9966	0.967223	Tibia fresh	Iliac skel	133291	Thrombospondin-1 OS=Homo sapiens OX=9606 GN=THBS1 PE=1 SV=2	10934.8	3297.17	2439.3	127322	244340	184441	0	53866.7	16197.9	1468.2	0	8698.21	63580.8	30683.3	59105.7	119287	179571	254423	132563	129209	60045.8	65402.7	57528.2	59366.4	173.863	1511.89	584.309	6098.11	2849.55	3817.49	21960.6	23011.8	6189.67	8765.29	2983.41	15214.2	48078.7	37196
OLFL3_HUMAN	3	3	127.48	8.62643e-14	6.9785e-14	17.641	1	Tibia skel	Iliac skel	46380	Olfactomedin-like protein 3 OS=Homo sapiens OX=9606 GN=OLFML3 PE=2 SV=1	1228.94	3741.16	3658.25	5471.53	19093.3	11577.4	444.328	2474.75	1624.07	1174.01	2966.55	2336.14	13586.7	9769.57	21305.1	19937	35049.9	47905.2	41119.5	24863.4	11854.7	8138.23	18174.8	38571.7	5452.99	3174.87	6908.3	2909.34	2510.74	716.388	5016.43	3491.72	1240.83	769.408	796.531	688.666	70314.2	64496.4
THRB_HUMAN	30	30	1732.61	2.69394e-09	8.30213e-10	4.82744	1	Tibia skel	Iliac skel	71475	Prothrombin OS=Homo sapiens OX=9606 GN=F2 PE=1 SV=2	658116	687434	647897	2.03846e+06	6.06011e+06	3.18387e+06	897565	1.31704e+06	871267	319326	229714	634489	2.57451e+06	1.75544e+06	2.35124e+06	4.16478e+06	5.54267e+06	4.23501e+06	5.2845e+06	5.99339e+06	3.491e+06	1.11523e+06	1.62586e+06	3.19288e+06	807208	429226	609194	798275	885696	1.0698e+06	820193	1.09106e+06	467281	948775	1.75884e+06	1.22541e+06	4.69649e+06	3.23191e+06
CHAD_HUMAN	21	21	1190.31	1.56056e-08	3.98666e-09	6.14688	1	Tibia skel	Iliac skel	40964	Chondroadherin OS=Homo sapiens OX=9606 GN=CHAD PE=1 SV=2	214793	109718	81081.2	233126	367540	425652	220825	1.50289e+06	775025	161532	175819	502915	240737	121288	165967	449094	419834	748697	441238	517281	259773	162325	213180	348054	145519	105532	99238	202576	203135	135574	192375	142902	210629	74274.4	92541.3	142091	776225	511417
OMD_HUMAN	9	9	340.83	4.33759e-05	6.63113e-06	4.28326	0.996105	Tibia skel	Iliac skel	49973	Osteomodulin OS=Homo sapiens OX=9606 GN=OMD PE=1 SV=1	159814	129886	82996.9	84380.6	269852	88186.7	115360	247060	98101.3	84978.1	63073.1	261299	113418	33593.6	68948	166660	225751	463427	408530	295799	66688.1	117550	170949	196860	69565.5	81158.9	75957.8	27733.6	37720.4	27163.6	94790.2	108659	38455.6	98275.5	66191.1	92526.5	252379	207155
PEDF_HUMAN	16	16	958.85	9.10609e-05	1.33937e-05	2.63827	0.992697	Tibia skel	Iliac skel	46454	Pigment epithelium-derived factor OS=Homo sapiens OX=9606 GN=SERPINF1 PE=1 SV=4	168739	199162	170907	401039	948938	628483	149768	522564	204848	157516	115512	247738	449232	213916	276862	793799	777036	1.02895e+06	769636	555542	321591	204179	350025	496940	108327	81196.4	80754.1	201347	221539	209416	595234	505313	139544	437669	386265	675785	678109	564669
VTNC_HUMAN	16	16	790.47	0.00125934	0.000153775	2.56078	0.949442	Tibia skel	Iliac skel	55069	Vitronectin OS=Homo sapiens OX=9606 GN=VTN PE=1 SV=1	439285	454517	410188	966282	1.5061e+06	1.25686e+06	274938	363987	254590	157459	136005	272736	274284	172307	235014	662051	457376	820815	539203	432042	221448	230616	258895	239000	204415	286170	240253	317620	326341	220628	281298	267494	184159	119833	189655	307947	539638	497135
COBA2_HUMAN	4	2	140.66	0.00143459	0.000172046	4.12252	0.944989	Tibia skel	Iliac skel	172484	Collagen alpha-2(XI) chain OS=Homo sapiens OX=9606 GN=COL11A2 PE=1 SV=5	12684.4	14215.8	8405.94	3619.2	13796.4	3284.04	29943.8	19541.4	16029.5	9590.66	17605.9	18095.9	5134.51	1568.55	2162.47	16480	13394.8	24110.1	31344.3	17265.5	4583.79	1831.37	2585.84	2647.36	5396.21	7208.01	4089.92	1980.49	2016.23	1335.03	866.353	1345.74	996.223	4649.41	6038.25	4621.7	16660.9	6207.85
SPRC_HUMAN	6	6	334.58	0.0294914	0.00302954	2.6012	0.711807	Tibia skel	Iliac skel	35465	SPARC OS=Homo sapiens OX=9606 GN=SPARC PE=1 SV=1	267089	159988	109325	235773	524914	397727	382223	1.0168e+06	401699	69644.1	112429	664237	179837	69382.5	112305	712844	634958	1.44882e+06	904760	908713	296300	283941	388933	560974	136494	170056	132634	433682	360638	344546	231594	201796	115187	195371	137227	305223	436071	289835
[truncated: 58 more columns]
